# Supplementary material for: Conformational and dynamic plasticity in substrate-binding proteins underlies selective transport in ABC importers
Source: eLife. 2019 Mar 22;8:e44652. doi: 10.7554/eLife.44652 (PMC6450668; doi:10.7554/eLife.44652)
Supplement: Figure 2—source data 1. [file elife-44652-fig2-data1.xlsx]

## Sheet: Sheet1
OpuAC			PsaA			MalE					SBD1				SBD2				OppA
	apo	glycine betaine		apo	mn		apo	maltose	maltopentaose	maltoheptaose		apo	asparagine	glutamine		apo	glutamate	glutamine	apo		RPPGFSPFR		RDMPIQAF
FRET	Counts		FRET	Counts		FRET	Counts				FRET	Counts			FRET	Counts			FRET	Counts	FRET	Counts	FRET	Counts
0.00617	0	0	0.00617	0	0	0.0062	0	1	0	0	0.00617	0	0	0	0.00617	0	0	0	0.00649	0	0.00617	0	0.00667	0
0.01852	0	0	0.01852	0	0	0.0185	0	0	0	0	0.01852	0	1	0	0.01852	0	0	0	0.01948	0	0.01852	0	0.02	0
0.03086	1	0	0.03086	1	0	0.0309	0	1	0	0	0.03086	0	0	0	0.03086	0	2	0	0.03247	0	0.03086	0	0.03333	0
0.04321	2	1	0.04321	1	0	0.04321	1	0	0	0	0.04321	0	1	2	0.04321	0	0	0	0.04545	0	0.04321	0	0.04667	0
0.05556	3	1	0.05556	0	0	0.05556	1	0	1	1	0.05556	0	0	0	0.05556	0	1	3	0.05844	0	0.05556	0	0.06	0
0.0679	3	2	0.0679	2	1	0.0679	2	0	0	0	0.0679	1	2	0	0.0679	5	2	4	0.07143	0	0.0679	0	0.07333	0
0.08025	3	1	0.08025	2	1	0.08025	2	2	0	2	0.08025	1	1	1	0.08025	3	1	1	0.08442	0	0.08025	0	0.08667	0
0.09259	14	3	0.09259	3	0	0.09259	3	5	2	0	0.09259	5	2	0	0.09259	3	2	0	0.0974	0	0.09259	0	0.1	0
0.10494	11	2	0.10494	5	1	0.10494	3	1	2	2	0.10494	2	5	5	0.10494	5	3	1	0.11039	0	0.10494	0	0.11333	0
0.11728	9	3	0.11728	8	0	0.11728	11	7	2	1	0.11728	4	7	4	0.11728	3	4	1	0.12338	0	0.11728	0	0.12667	0
0.12963	12	2	0.12963	7	5	0.12963	5	4	4	2	0.12963	7	4	3	0.12963	4	2	1	0.13636	0	0.12963	2	0.14	0
0.14198	12	3	0.14198	9	2	0.14198	3	7	3	4	0.14198	4	4	2	0.14198	8	1	3	0.14935	0	0.14198	0	0.15333	0
0.15432	12	1	0.15432	13	3	0.15432	10	3	3	5	0.15432	3	3	4	0.15432	12	5	2	0.16234	0	0.15432	0	0.16667	2
0.16667	16	5	0.16667	25	2	0.16667	13	4	4	2	0.16667	4	5	0	0.16667	5	3	3	0.17532	0	0.16667	0	0.18	0
0.17901	18	6	0.17901	13	1	0.17901	17	12	1	4	0.17901	3	3	2	0.17901	5	2	2	0.18831	0	0.17901	2	0.19333	0
0.19136	18	1	0.19136	16	4	0.19136	15	3	6	5	0.19136	3	7	2	0.19136	6	2	4	0.2013	0	0.19136	0	0.20667	0
0.2037	20	3	0.2037	15	6	0.2037	15	3	2	2	0.2037	4	7	3	0.2037	9	2	2	0.21429	0	0.2037	0	0.22	2
0.21605	17	0	0.21605	14	2	0.21605	4	5	3	7	0.21605	6	1	1	0.21605	7	1	3	0.22727	0	0.21605	0	0.23333	2
0.2284	22	2	0.2284	18	7	0.2284	10	3	3	4	0.2284	3	4	2	0.2284	8	3	3	0.24026	3	0.2284	0	0.24667	0
0.24074	24	1	0.24074	13	4	0.24074	10	6	5	4	0.24074	3	1	1	0.24074	12	3	2	0.25325	0	0.24074	0	0.26	0
0.25309	22	2	0.25309	19	8	0.25309	13	8	0	2	0.25309	3	4	1	0.25309	11	4	1	0.26623	0	0.25309	2	0.27333	2
0.26543	44	1	0.26543	24	10	0.26543	13	2	3	1	0.26543	8	6	0	0.26543	10	2	0	0.27922	0	0.26543	0	0.28667	0
0.27778	44	2	0.27778	17	5	0.27778	10	3	2	1	0.27778	7	1	2	0.27778	16	2	1	0.29221	0	0.27778	2	0.3	2
0.29012	46	2	0.29012	22	6	0.29012	5	2	2	3	0.29012	2	1	1	0.29012	17	2	3	0.30519	0	0.29012	3	0.31333	0
0.30247	43	4	0.30247	19	7	0.30247	8	2	5	3	0.30247	5	2	0	0.30247	15	2	3	0.31818	0	0.30247	2	0.32667	0
0.31481	42	3	0.31481	15	6	0.31481	2	3	2	3	0.31481	6	1	2	0.31481	31	6	0	0.33117	3	0.31481	0	0.34	2
0.32716	57	2	0.32716	23	6	0.32716	4	2	2	3	0.32716	7	1	0	0.32716	30	6	0	0.34416	5	0.32716	0	0.35333	0
0.33951	93	3	0.33951	33	9	0.33951	7	2	0	5	0.33951	9	4	0	0.33951	49	1	1	0.35714	0	0.33951	2	0.36667	0
0.35185	121	5	0.35185	30	3	0.35185	8	3	3	2	0.35185	12	3	0	0.35185	64	2	2	0.37013	10	0.35185	0	0.38	0
0.3642	139	9	0.3642	45	5	0.3642	11	3	2	4	0.3642	11	4	1	0.3642	68	5	3	0.38312	0	0.3642	0	0.39333	0
0.37654	166	6	0.37654	57	5	0.37654	8	4	3	7	0.37654	4	5	2	0.37654	90	13	2	0.3961	9	0.37654	0	0.40667	0
0.38889	162	6	0.38889	48	2	0.38889	7	2	6	7	0.38889	10	3	4	0.38889	100	13	2	0.40909	6	0.38889	0	0.42	0
0.40123	250	14	0.40123	55	10	0.40123	15	1	5	2	0.40123	12	4	1	0.40123	141	12	2	0.42208	6	0.40123	0	0.43333	2
0.41358	285	9	0.41358	82	8	0.41358	14	8	3	3	0.41358	11	1	0	0.41358	148	10	5	0.43506	13	0.41358	0	0.44667	0
0.42593	331	12	0.42593	89	10	0.42593	23	3	6	0	0.42593	19	6	1	0.42593	196	13	5	0.44805	8	0.42593	0	0.46	2
0.43827	357	18	0.43827	96	3	0.43827	18	4	3	4	0.43827	13	3	2	0.43827	199	22	3	0.46104	30	0.43827	0	0.47333	0
0.45062	473	19	0.45062	138	8	0.45062	30	2	5	5	0.45062	23	6	0	0.45062	275	20	7	0.47403	29	0.45062	0	0.48667	0
0.46296	461	25	0.46296	151	6	0.46296	36	7	3	5	0.46296	28	7	7	0.46296	281	31	15	0.48701	33	0.46296	0	0.5	0
0.47531	504	24	0.47531	210	16	0.47531	34	6	10	7	0.47531	48	8	4	0.47531	252	39	7	0.5	48	0.47531	2	0.51333	0
0.48765	529	33	0.48765	275	4	0.48765	39	10	3	10	0.48765	50	11	5	0.48765	302	34	19	0.51299	52	0.48765	2	0.52667	2
0.5	553	29	0.5	318	7	0.5	68	6	7	10	0.5	58	14	4	0.5	314	45	15	0.52597	63	0.5	2	0.54	4
0.51235	484	43	0.51235	410	7	0.51235	58	3	11	11	0.51235	75	9	0	0.51235	280	61	19	0.53896	74	0.51235	2	0.55333	0
0.52469	508	55	0.52469	463	9	0.52469	74	5	9	14	0.52469	106	14	3	0.52469	251	64	31	0.55195	93	0.52469	0	0.56667	0
0.53704	467	66	0.53704	550	18	0.53704	86	9	14	19	0.53704	131	22	6	0.53704	254	85	50	0.56494	105	0.53704	3	0.58	0
0.54938	432	92	0.54938	615	11	0.54938	112	7	12	19	0.54938	150	21	6	0.54938	228	81	42	0.57792	98	0.54938	0	0.59333	2
0.56173	414	111	0.56173	780	27	0.56173	124	5	15	15	0.56173	199	29	10	0.56173	184	99	60	0.59091	122	0.56173	2	0.60667	4
0.57407	335	133	0.57407	918	24	0.57407	158	15	19	31	0.57407	240	35	6	0.57407	135	126	84	0.6039	112	0.57407	2	0.62	6
0.58642	277	177	0.58642	973	31	0.58642	181	11	16	34	0.58642	260	46	12	0.58642	129	142	95	0.61688	89	0.58642	2	0.63333	10
0.59877	221	206	0.59877	1062	42	0.59877	188	10	22	45	0.59877	245	60	13	0.59877	97	121	124	0.62987	122	0.59877	5	0.64667	15
0.61111	190	237	0.61111	1023	55	0.61111	213	14	28	49	0.61111	239	96	9	0.61111	91	168	144	0.64286	122	0.61111	4	0.66	12
0.62346	156	279	0.62346	987	58	0.62346	211	15	35	60	0.62346	267	95	18	0.62346	45	142	190	0.65584	95	0.62346	10	0.67333	12
0.6358	145	276	0.6358	964	79	0.6358	259	19	38	73	0.6358	255	128	20	0.6358	45	163	208	0.66883	103	0.6358	2	0.68667	22
0.64815	135	297	0.64815	871	75	0.64815	273	22	39	105	0.64815	221	162	14	0.64815	25	158	224	0.68182	101	0.64815	12	0.7	30
0.66049	94	242	0.66049	728	88	0.66049	201	23	48	96	0.66049	178	149	20	0.66049	21	149	211	0.69481	74	0.66049	10	0.71333	32
0.67284	129	279	0.67284	912	122	0.67284	254	32	48	116	0.67284	192	251	29	0.67284	25	158	294	0.70779	84	0.67284	17	0.72667	37
0.68519	79	254	0.68519	663	111	0.68519	222	20	81	141	0.68519	150	257	32	0.68519	17	149	244	0.72078	62	0.68519	24	0.74	49
0.69753	77	216	0.69753	478	92	0.69753	196	27	66	143	0.69753	97	285	39	0.69753	12	127	274	0.73377	54	0.69753	32	0.75333	56
0.70988	51	164	0.70988	468	98	0.70988	188	48	120	168	0.70988	96	282	60	0.70988	7	104	239	0.74675	34	0.70988	37	0.76667	71
0.72222	67	125	0.72222	378	95	0.72222	152	42	99	179	0.72222	62	264	63	0.72222	1	91	211	0.75974	41	0.72222	51	0.78	73
0.73457	43	81	0.73457	316	74	0.73457	148	72	112	217	0.73457	57	274	105	0.73457	7	67	172	0.77273	27	0.73457	57	0.79333	66
0.74691	51	67	0.74691	234	44	0.74691	102	85	156	233	0.74691	42	261	153	0.74691	2	53	156	0.78571	21	0.74691	63	0.80667	85
0.75926	40	69	0.75926	181	43	0.75926	74	100	132	201	0.75926	28	194	167	0.75926	0	39	118	0.7987	7	0.75926	74	0.82	79
0.7716	30	31	0.7716	129	27	0.7716	36	157	159	195	0.7716	21	157	222	0.7716	2	26	80	0.81169	4	0.7716	75	0.83333	78
0.78395	29	32	0.78395	110	29	0.78395	52	162	153	190	0.78395	8	141	274	0.78395	0	26	55	0.82468	6	0.78395	105	0.84667	66
0.7963	33	16	0.7963	78	15	0.7963	36	190	181	169	0.7963	8	97	299	0.7963	1	18	43	0.83766	0	0.7963	88	0.86	50
0.80864	23	9	0.80864	69	10	0.80864	21	219	146	141	0.80864	7	68	313	0.80864	1	12	25	0.85065	12	0.80864	96	0.87333	45
0.82099	31	13	0.82099	40	6	0.82099	16	250	145	139	0.82099	1	45	303	0.82099	2	8	20	0.86364	0	0.82099	102	0.88667	42
0.83333	27	12	0.83333	37	6	0.83333	15	224	118	104	0.83333	3	34	267	0.83333	1	4	8	0.87662	3	0.83333	94	0.9	19
0.84568	18	9	0.84568	25	5	0.84568	5	248	93	75	0.84568	2	13	196	0.84568	2	2	5	0.88961	0	0.84568	77	0.91333	23
0.85802	15	7	0.85802	22	3	0.85802	1	213	91	62	0.85802	0	14	150	0.85802	1	5	5	0.9026	4	0.85802	75	0.92667	13
0.87037	14	4	0.87037	20	1	0.87037	2	177	74	44	0.87037	1	7	125	0.87037	3	0	3	0.91558	0	0.87037	64	0.94	6
0.88272	18	1	0.88272	10	1	0.88272	1	120	46	31	0.88272	2	3	67	0.88272	3	1	2	0.92857	0	0.88272	44	0.95333	4
0.89506	17	6	0.89506	7	0	0.89506	0	87	33	25	0.89506	1	1	61	0.89506	0	0	2	0.94156	0	0.89506	40	0.96667	2
0.90741	14	1	0.90741	4	0	0.90741	1	60	21	13	0.90741	0	1	29	0.90741	1	1	0	0.95455	0	0.90741	31	0.98	2
0.91975	13	5	0.91975	6	0	0.91975	1	32	14	3	0.91975	0	1	12	0.91975	1	0	1	0.96753	0	0.91975	13	0.99333	0
0.9321	7	2	0.9321	8	0	0.9321	1	12	6	3	0.9321	1	0	13	0.9321	1	2	0	0.98052	0	0.9321	5
0.94444	9	1	0.94444	5	0	0.94444	2	7	3	2	0.94444	0	3	4	0.94444	1	0	1	0.99351	0	0.94444	6
0.95679	6	7	0.95679	4	0	0.95679	2	2	3	0	0.95679	0	1	0	0.95679	0	3	0			0.95679	0
0.96914	7	2	0.96914	3	0	0.96914	3	1	1	1	0.96914	1	1	1	0.96914	0	0	6			0.96914	2
0.98148	1	1	0.98148	3	1	0.98148	1	2	0	0	0.98148	0	2	2	0.98148	1	0	1			0.98148	0
0.99383	2	1	0.99383	0	1	0.99383	1	1	1	1	0.99383	0	0	0	0.99383	0	0	1			0.99383	0
						--		--
						--		--
						--		--
						--		--
						--		--
						--		--
						--		--
						--		--
						--		--
						--		--
						--		--
						--		--
						--		--
						--		--
						--		--
						--		--
						--		--
						--		--
								--
								--
								--
								--
								--
								--
								--
								--
								--
								--
								--
								--
								--
								--
								--
								--
								--
								--
								--
								--
								--
								--
								--
								--
								--
								--
								--
								--
								--
								--
								--
								--
								--
								--
								--
								--
								--
								--
								--
								--
								--
								--
								--
								--
								--
								--
								--
								--
								--
								--
								--
								--
								--
								--
								--
								--
								--
								--
								--
								--
								--
