# Supplementary material for: Conformational and dynamic plasticity in substrate-binding proteins underlies selective transport in ABC importers
Source: eLife. 2019 Mar 22;8:e44652. doi: 10.7554/eLife.44652 (PMC6450668; doi:10.7554/eLife.44652)
Supplement: Figure 2—source data 2. [file elife-44652-fig2-data2.xlsx]

## Sheet: Sheet1
MalE								OppA
	maltopentaose	maltohexaose	maltoheptaose	apo	maltose	maltotriose	maltotetraose	apo		RPPGFSPFR		RDMPIQAF		SLSQSKVLPVPQ		SLSQSKVLP
FRET	Counts							FRET	Counts	FRET	Counts	FRET	Counts	FRET	Counts	FRET	Counts
0.0062	0	0	0	0	1	0	0	0.00649	0	0.00617	0	0.00667	0	0.00625	0	0.00625	0
0.0185	0	0	0	0	0	0	0	0.01948	0	0.01852	0	0.02	0	0.01875	0	0.01875	0
0.0309	0	0	0	0	1	0	0	0.03247	0	0.03086	0	0.03333	0	0.03125	0	0.03125	0
0.04321	0	0	0	1	0	0	0	0.04545	0	0.04321	0	0.04667	0	0.04375	0	0.04375	0
0.05556	1	0	1	1	0	0	0	0.05844	0	0.05556	0	0.06	0	0.05625	0	0.05625	0
0.0679	0	0	0	2	0	2	3	0.07143	0	0.0679	0	0.07333	0	0.06875	0	0.06875	0
0.08025	0	0	2	2	2	1	1	0.08442	0	0.08025	0	0.08667	0	0.08125	0	0.08125	0
0.09259	2	0	0	3	5	1	2	0.0974	0	0.09259	0	0.1	0	0.09375	0	0.09375	0
0.10494	2	1	2	3	1	1	1	0.11039	0	0.10494	0	0.11333	0	0.10625	0	0.10625	0
0.11728	2	0	1	11	7	2	3	0.12338	0	0.11728	0	0.12667	0	0.11875	0	0.11875	1
0.12963	4	2	2	5	4	2	5	0.13636	0	0.12963	2	0.14	0	0.13125	0	0.13125	1
0.14198	3	0	4	3	7	2	5	0.14935	0	0.14198	0	0.15333	0	0.14375	0	0.14375	3
0.15432	3	0	5	10	3	1	2	0.16234	0	0.15432	0	0.16667	2	0.15625	0	0.15625	4
0.16667	4	1	2	13	4	1	7	0.17532	0	0.16667	0	0.18	0	0.16875	0	0.16875	4
0.17901	1	0	4	17	12	7	4	0.18831	0	0.17901	2	0.19333	0	0.18125	0	0.18125	1
0.19136	6	2	5	15	3	1	1	0.2013	0	0.19136	0	0.20667	0	0.19375	0	0.19375	6
0.2037	2	0	2	15	3	0	7	0.21429	0	0.2037	0	0.22	2	0.20625	0	0.20625	7
0.21605	3	0	7	4	5	4	1	0.22727	0	0.21605	0	0.23333	2	0.21875	0	0.21875	3
0.2284	3	0	4	10	3	2	5	0.24026	3	0.2284	0	0.24667	0	0.23125	0	0.23125	3
0.24074	5	2	4	10	6	4	4	0.25325	0	0.24074	0	0.26	0	0.24375	0	0.24375	1
0.25309	0	0	2	13	8	2	3	0.26623	0	0.25309	2	0.27333	2	0.25625	0	0.25625	5
0.26543	3	1	1	13	2	0	2	0.27922	0	0.26543	0	0.28667	0	0.26875	0	0.26875	5
0.27778	2	0	1	10	3	5	2	0.29221	0	0.27778	2	0.3	2	0.28125	0	0.28125	5
0.29012	2	0	3	5	2	0	1	0.30519	0	0.29012	3	0.31333	0	0.29375	2	0.29375	1
0.30247	5	0	3	8	2	1	1	0.31818	0	0.30247	2	0.32667	0	0.30625	0	0.30625	7
0.31481	2	0	3	2	3	4	1	0.33117	3	0.31481	0	0.34	2	0.31875	0	0.31875	2
0.32716	2	0	3	4	2	1	0	0.34416	5	0.32716	0	0.35333	0	0.33125	0	0.33125	2
0.33951	0	1	5	7	2	0	1	0.35714	0	0.33951	2	0.36667	0	0.34375	0	0.34375	1
0.35185	3	1	2	8	3	2	1	0.37013	10	0.35185	0	0.38	0	0.35625	2	0.35625	2
0.3642	2	0	4	11	3	1	0	0.38312	0	0.3642	0	0.39333	0	0.36875	0	0.36875	7
0.37654	3	0	7	8	4	2	3	0.3961	9	0.37654	0	0.40667	0	0.38125	0	0.38125	3
0.38889	6	1	7	7	2	0	3	0.40909	6	0.38889	0	0.42	0	0.39375	0	0.39375	1
0.40123	5	0	2	15	1	4	0	0.42208	6	0.40123	0	0.43333	2	0.40625	0	0.40625	4
0.41358	3	0	3	14	8	1	2	0.43506	13	0.41358	0	0.44667	0	0.41875	0	0.41875	2
0.42593	6	0	0	23	3	2	4	0.44805	8	0.42593	0	0.46	2	0.43125	0	0.43125	4
0.43827	3	1	4	18	4	0	4	0.46104	30	0.43827	0	0.47333	0	0.44375	0	0.44375	1
0.45062	5	2	5	30	2	5	1	0.47403	29	0.45062	0	0.48667	0	0.45625	2	0.45625	2
0.46296	3	1	5	36	7	3	5	0.48701	33	0.46296	0	0.5	0	0.46875	0	0.46875	3
0.47531	10	0	7	34	6	3	8	0.5	48	0.47531	2	0.51333	0	0.48125	4	0.48125	2
0.48765	3	1	10	39	10	7	3	0.51299	52	0.48765	2	0.52667	2	0.49375	0	0.49375	3
0.5	7	1	10	68	6	3	2	0.52597	63	0.5	2	0.54	4	0.50625	2	0.50625	2
0.51235	11	2	11	58	3	3	7	0.53896	74	0.51235	2	0.55333	0	0.51875	4	0.51875	5
0.52469	9	0	14	74	5	3	3	0.55195	93	0.52469	0	0.56667	0	0.53125	0	0.53125	9
0.53704	14	6	19	86	9	8	4	0.56494	105	0.53704	3	0.58	0	0.54375	2	0.54375	2
0.54938	12	4	19	112	7	7	6	0.57792	98	0.54938	0	0.59333	2	0.55625	2	0.55625	12
0.56173	15	3	15	124	5	3	4	0.59091	122	0.56173	2	0.60667	4	0.56875	4	0.56875	8
0.57407	19	12	31	158	15	4	11	0.6039	112	0.57407	2	0.62	6	0.58125	2	0.58125	8
0.58642	16	4	34	181	11	7	10	0.61688	89	0.58642	2	0.63333	10	0.59375	3	0.59375	6
0.59877	22	17	45	188	10	6	13	0.62987	122	0.59877	5	0.64667	15	0.60625	4	0.60625	3
0.61111	28	8	49	213	14	9	14	0.64286	122	0.61111	4	0.66	12	0.61875	7	0.61875	11
0.62346	35	13	60	211	15	8	8	0.65584	95	0.62346	10	0.67333	12	0.63125	8	0.63125	13
0.6358	38	16	73	259	19	5	15	0.66883	103	0.6358	2	0.68667	22	0.64375	6	0.64375	15
0.64815	39	19	105	273	22	7	18	0.68182	101	0.64815	12	0.7	30	0.65625	19	0.65625	15
0.66049	48	30	96	201	23	13	26	0.69481	74	0.66049	10	0.71333	32	0.66875	23	0.66875	10
0.67284	48	30	116	254	32	23	33	0.70779	84	0.67284	17	0.72667	37	0.68125	24	0.68125	22
0.68519	81	30	141	222	20	16	19	0.72078	62	0.68519	24	0.74	49	0.69375	27	0.69375	35
0.69753	66	27	143	196	27	27	21	0.73377	54	0.69753	32	0.75333	56	0.70625	37	0.70625	40
0.70988	120	47	168	188	48	30	32	0.74675	34	0.70988	37	0.76667	71	0.71875	36	0.71875	37
0.72222	99	52	179	152	42	38	45	0.75974	41	0.72222	51	0.78	73	0.73125	43	0.73125	47
0.73457	112	46	217	148	72	48	52	0.77273	27	0.73457	57	0.79333	66	0.74375	59	0.74375	56
0.74691	156	68	233	102	85	70	72	0.78571	21	0.74691	63	0.80667	85	0.75625	66	0.75625	64
0.75926	132	80	201	74	100	66	89	0.7987	7	0.75926	74	0.82	79	0.76875	72	0.76875	74
0.7716	159	79	195	36	157	89	123	0.81169	4	0.7716	75	0.83333	78	0.78125	64	0.78125	82
0.78395	153	79	190	52	162	108	163	0.82468	6	0.78395	105	0.84667	66	0.79375	81	0.79375	89
0.7963	181	70	169	36	190	121	165	0.83766	0	0.7963	88	0.86	50	0.80625	82	0.80625	102
0.80864	146	65	141	21	219	133	210	0.85065	12	0.80864	96	0.87333	45	0.81875	85	0.81875	79
0.82099	145	80	139	16	250	166	204	0.86364	0	0.82099	102	0.88667	42	0.83125	105	0.83125	81
0.83333	118	59	104	15	224	139	260	0.87662	3	0.83333	94	0.9	19	0.84375	78	0.84375	76
0.84568	93	49	75	5	248	171	195	0.88961	0	0.84568	77	0.91333	23	0.85625	87	0.85625	66
0.85802	91	43	62	1	213	146	187	0.9026	4	0.85802	75	0.92667	13	0.86875	53	0.86875	44
0.87037	74	35	44	2	177	127	140	0.91558	0	0.87037	64	0.94	6	0.88125	38	0.88125	44
0.88272	46	22	31	1	120	102	118	0.92857	0	0.88272	44	0.95333	4	0.89375	41	0.89375	37
0.89506	33	17	25	0	87	61	67	0.94156	0	0.89506	40	0.96667	2	0.90625	32	0.90625	25
0.90741	21	13	13	1	60	31	55	0.95455	0	0.90741	31	0.98	2	0.91875	13	0.91875	27
0.91975	14	6	3	1	32	23	25	0.96753	0	0.91975	13	0.99333	0	0.93125	10	0.93125	14
0.9321	6	6	3	1	12	11	12	0.98052	0	0.9321	5			0.94375	9	0.94375	5
0.94444	3	2	2	2	7	9	10	0.99351	0	0.94444	6			0.95625	4	0.95625	3
0.95679	3	1	0	2	2	3	5			0.95679	0			0.96875	0	0.96875	1
0.96914	1	0	1	3	1	0	1			0.96914	2			0.98125	2	0.98125	1
0.98148	0	0	0	1	2	1	3			0.98148	0			0.99375	0	0.99375	0
0.99383	1	0	1	1	1	0	0			0.99383	0					--	--
--					--	--	--
--					--	--	--
--					--	--	--
--					--	--	--
--					--	--	--
--					--	--	--
--					--	--	--
--					--	--	--
--					--	--	--
--					--	--	--
--					--	--	--
--					--	--	--
--					--	--	--
--					--	--	--
--					--	--	--
--					--	--	--
--					--	--	--
--					--	--	--
					--	--	--
					--	--	--
					--	--	--
					--	--	--
					--	--	--
					--	--	--
					--	--	--
					--	--	--
					--	--	--
					--	--	--
					--	--	--
					--	--	--
					--	--	--
					--	--	--
					--	--	--
					--	--	--
					--	--	--
					--	--	--
					--	--	--
					--	--	--
					--	--	--
					--	--	--
					--	--	--
					--	--	--
					--	--	--
					--	--	--
					--	--	--
					--	--	--
					--	--	--
					--	--	--
					--	--	--
					--	--	--
					--	--	--
					--	--	--
					--	--	--
					--	--	--
					--	--	--
					--	--	--
					--	--	--
					--	--	--
					--	--	--
					--	--	--
					--	--	--
					--	--	--
					--	--	--
					--	--	--
					--	--	--
					--	--	--
					--	--	--
					--	--	--
					--	--	--
					--	--	--
					--	--	--
					--	--	--
					--	--	--
					--	--	--
					--	--	--
					--	--	--
					--	--	--
					--	--	--
					--	--	--
