# Supplementary material for: Conformational and dynamic plasticity in substrate-binding proteins underlies selective transport in ABC importers
Source: eLife. 2019 Mar 22;8:e44652. doi: 10.7554/eLife.44652 (PMC6450668; doi:10.7554/eLife.44652)
Supplement: Figure 3—source data 1. [file elife-44652-fig3-data1.xlsx]

## Sheet: Sheet1
OpuAC					PsaA					MalE					SBD1					OppA					SBD2
Time (s)	Donor	Acceptor	Apparent FRET	HMM	Time (s)	Donor	Acceptor	Apparent FRET	HMM	Time (s)	Donor	Acceptor	Apparent FRET	HMM	Time (s)	Donor	Acceptor	Apparent FRET	HMM	Time (s)	Donor	Acceptor	Apparent FRET	HMM	Time (s)	Donor	Acceptor	Apparent FRET	HMM
0.005	69	37	0.34906	0.38723	0	41	50	0.54945	0.51168	0	41	51	0.55435	0.59406	0	18	25	0.5814	0.60815	0.005	36	27	0.42857	0.57238	0.005	48	40	0.45455	0.49436
0.01	61	32	0.34409	0.38723	0.04	43	40	0.48193	0.51168	0.005	37	65	0.63725	0.59406	0.008	21	32	0.60377	0.60815	0.01	26	35	0.57377	0.57238	0.01	33	31	0.48438	0.49436
0.015	63	39	0.38235	0.38723	0.08	45	32	0.41558	0.51168	0.01	37	55	0.59783	0.59406	0.016	20	29	0.59184	0.60815	0.015	19	40	0.67797	0.57238	0.015	53	49	0.48039	0.49436
0.02	58	37	0.38947	0.38723	0.12	41	49	0.54444	0.51168	0.015	38	55	0.5914	0.59406	0.024	22	19	0.46341	0.60815	0.02	20	32	0.61538	0.57238	0.02	43	37	0.4625	0.49436
0.025	57	38	0.4	0.38723	0.16	42	34	0.44737	0.51168	0.02	38	61	0.61616	0.59406	0.032	16	32	0.66667	0.60815	0.025	19	35	0.64815	0.57238	0.025	39	30	0.43478	0.49436
0.03	55	27	0.32927	0.38723	0.2	48	46	0.48936	0.51168	0.025	40	60	0.6	0.59406	0.04	19	24	0.55814	0.60815	0.03	14	31	0.68889	0.57238	0.03	43	60	0.58252	0.49436
0.035	63	28	0.30769	0.38723	0.24	33	39	0.54167	0.51168	0.03	35	62	0.63918	0.59406	0.048	24	28	0.53846	0.60815	0.035	20	29	0.59184	0.57238	0.035	50	46	0.47917	0.49436
0.04	51	36	0.41379	0.38723	0.28	28	43	0.60563	0.51168	0.035	39	56	0.58947	0.59406	0.056	20	24	0.54545	0.60815	0.04	24	23	0.48936	0.57238	0.04	42	42	0.5	0.49436
0.045	46	36	0.43902	0.38723	0.32	35	36	0.50704	0.51168	0.04	30	39	0.56522	0.59406	0.064	18	26	0.59091	0.60815	0.045	26	31	0.54386	0.57238	0.045	35	34	0.49275	0.49436
0.05	48	34	0.41463	0.38723	0.36	38	48	0.55814	0.51168	0.045	29	37	0.56061	0.59406	0.072	21	21	0.5	0.60815	0.05	29	31	0.51667	0.57238	0.05	43	32	0.42667	0.49436
0.055	59	33	0.3587	0.38723	0.4	51	48	0.48485	0.51168	0.05	26	58	0.69048	0.59406	0.08	20	31	0.60784	0.60815	0.055	25	31	0.55357	0.57238	0.055	35	27	0.43548	0.49436
0.06	37	35	0.48611	0.38723	0.44	41	43	0.5119	0.51168	0.055	35	52	0.5977	0.59406	0.088	15	22	0.59459	0.60815	0.06	23	25	0.52083	0.57238	0.06	38	30	0.44118	0.49436
0.065	64	29	0.31183	0.38723	0.48	31	46	0.5974	0.51168	0.06	39	49	0.55682	0.59406	0.096	19	41	0.68333	0.60815	0.065	26	39	0.6	0.57238	0.065	36	33	0.47826	0.49436
0.07	58	26	0.30952	0.38723	0.52	38	29	0.43284	0.51168	0.065	40	53	0.56989	0.59406	0.104	20	32	0.61538	0.60815	0.07	30	34	0.53125	0.57238	0.07	44	39	0.46988	0.49436
0.075	56	38	0.40426	0.38723	0.56	36	34	0.48571	0.51168	0.07	38	45	0.54217	0.59406	0.112	21	29	0.58	0.60815	0.075	25	27	0.51923	0.57238	0.075	53	37	0.41111	0.49436
0.08	67	35	0.34314	0.38723	0.6	35	46	0.5679	0.51168	0.075	36	43	0.5443	0.59406	0.12	17	33	0.66	0.60815	0.08	29	38	0.56716	0.57238	0.08	38	39	0.50649	0.49436
0.085	54	29	0.3494	0.38723	0.64	41	35	0.46053	0.51168	0.08	27	44	0.61972	0.59406	0.128	16	24	0.6	0.60815	0.085	27	35	0.56452	0.57238	0.085	29	41	0.58571	0.49436
0.09	43	37	0.4625	0.38723	0.68	28	48	0.63158	0.51168	0.085	44	68	0.60714	0.59406	0.136	17	39	0.69643	0.60815	0.09	25	36	0.59016	0.57238	0.09	47	28	0.37333	0.49436
0.095	55	33	0.375	0.38723	0.72	40	39	0.49367	0.51168	0.09	42	62	0.59615	0.59406	0.144	12	29	0.70732	0.60815	0.095	27	40	0.59701	0.57238	0.095	44	39	0.46988	0.49436
0.1	60	37	0.38144	0.38723	0.76	32	44	0.57895	0.51168	0.095	38	54	0.58696	0.59406	0.152	15	23	0.60526	0.60815	0.1	24	32	0.57143	0.57238	0.1	32	36	0.52941	0.49436
0.105	36	41	0.53247	0.5231	0.8	36	33	0.47826	0.51168	0.1	32	42	0.56757	0.59406	0.16	23	38	0.62295	0.60815	0.105	40	32	0.44444	0.57238	0.105	41	51	0.55435	0.49436
0.11	45	35	0.4375	0.38723	0.84	46	44	0.48889	0.51168	0.105	47	45	0.48913	0.59406	0.168	13	23	0.63889	0.60815	0.11	23	39	0.62903	0.57238	0.11	53	51	0.49038	0.49436
0.115	50	33	0.39759	0.38723	0.88	35	46	0.5679	0.51168	0.11	37	55	0.59783	0.59406	0.176	19	30	0.61224	0.60815	0.115	19	36	0.65455	0.57238	0.115	37	34	0.47887	0.49436
0.12	55	39	0.41489	0.38723	0.92	56	53	0.48624	0.51168	0.115	34	46	0.575	0.59406	0.184	14	28	0.66667	0.60815	0.12	26	34	0.56667	0.57238	0.12	41	35	0.46053	0.49436
0.125	51	29	0.3625	0.38723	0.96	37	41	0.52564	0.51168	0.12	37	65	0.63725	0.59406	0.192	19	26	0.57778	0.60815	0.125	24	22	0.47826	0.57238	0.125	46	47	0.50538	0.49436
0.13	48	50	0.5102	0.38723	1	30	39	0.56522	0.51168	0.125	30	55	0.64706	0.59406	0.2	26	23	0.46939	0.60815	0.13	31	31	0.5	0.57238	0.13	31	36	0.53731	0.49436
0.135	62	34	0.35417	0.38723	1.04	43	43	0.5	0.51168	0.13	36	44	0.55	0.59406	0.208	23	29	0.55769	0.60815	0.135	25	27	0.51923	0.57238	0.135	43	30	0.41096	0.49436
0.14	42	35	0.45455	0.38723	1.08	47	50	0.51546	0.51168	0.135	39	47	0.54651	0.59406	0.216	19	21	0.525	0.60815	0.14	20	32	0.61538	0.57238	0.14	46	54	0.54	0.49436
0.145	57	32	0.35955	0.38723	1.12	40	38	0.48718	0.51168	0.14	42	49	0.53846	0.59406	0.224	14	32	0.69565	0.60815	0.145	25	39	0.60938	0.57238	0.145	36	49	0.57647	0.49436
0.15	62	33	0.34737	0.38723	1.16	38	40	0.51282	0.51168	0.145	42	43	0.50588	0.59406	0.232	19	24	0.55814	0.60815	0.15	19	33	0.63462	0.57238	0.15	59	50	0.45872	0.49436
0.155	48	36	0.42857	0.38723	1.2	45	45	0.5	0.51168	0.15	31	40	0.56338	0.59406	0.24	21	33	0.61111	0.60815	0.155	29	37	0.56061	0.57238	0.155	36	40	0.52632	0.49436
0.16	59	33	0.3587	0.38723	1.24	43	31	0.41892	0.51168	0.155	26	54	0.675	0.59406	0.248	25	26	0.5098	0.60815	0.16	19	29	0.60417	0.57238	0.16	46	33	0.41772	0.49436
0.165	56	33	0.37079	0.38723	1.28	43	34	0.44156	0.51168	0.16	39	43	0.52439	0.59406	0.256	10	26	0.72222	0.60815	0.165	24	30	0.55556	0.57238	0.165	39	34	0.46575	0.49436
0.17	51	37	0.42045	0.38723	1.32	39	39	0.5	0.51168	0.165	26	32	0.55172	0.59406	0.264	25	31	0.55357	0.60815	0.17	24	37	0.60656	0.57238	0.17	39	42	0.51852	0.49436
0.175	66	23	0.25843	0.38723	1.36	44	36	0.45	0.51168	0.17	33	55	0.625	0.59406	0.272	24	36	0.6	0.60815	0.175	31	25	0.44643	0.57238	0.175	41	34	0.45333	0.49436
0.18	42	47	0.52809	0.5231	1.4	47	45	0.48913	0.51168	0.175	45	50	0.52632	0.59406	0.28	26	22	0.45833	0.60815	0.18	24	34	0.58621	0.57238	0.18	56	28	0.33333	0.49436
0.185	58	35	0.37634	0.38723	1.44	38	47	0.55294	0.51168	0.18	29	54	0.6506	0.59406	0.288	20	25	0.55556	0.60815	0.185	22	30	0.57692	0.57238	0.185	42	35	0.45455	0.49436
0.19	53	26	0.32911	0.38723	1.48	45	32	0.41558	0.51168	0.185	34	53	0.6092	0.59406	0.296	23	23	0.5	0.60815	0.19	18	28	0.6087	0.57238	0.19	37	42	0.53165	0.49436
0.195	44	36	0.45	0.38723	1.52	38	41	0.51899	0.51168	0.19	25	54	0.68354	0.59406	0.304	20	14	0.41176	0.60815	0.195	26	27	0.50943	0.57238	0.195	40	33	0.45205	0.49436
0.2	48	33	0.40741	0.38723	1.56	50	42	0.45652	0.51168	0.195	38	69	0.64486	0.59406	0.312	17	25	0.59524	0.60815	0.2	31	24	0.43636	0.57238	0.2	44	33	0.42857	0.49436
0.205	57	31	0.35227	0.38723	1.6	49	45	0.47872	0.51168	0.2	44	61	0.58095	0.59406	0.32	17	22	0.5641	0.60815	0.205	21	29	0.58	0.57238	0.205	50	36	0.4186	0.49436
0.21	70	42	0.375	0.38723	1.64	36	48	0.57143	0.51168	0.205	33	49	0.59756	0.59406	0.328	13	23	0.63889	0.60815	0.21	23	39	0.62903	0.57238	0.21	40	33	0.45205	0.49436
0.215	49	42	0.46154	0.38723	1.68	45	37	0.45122	0.51168	0.21	36	42	0.53846	0.59406	0.336	14	22	0.61111	0.60815	0.215	30	35	0.53846	0.57238	0.215	35	32	0.47761	0.49436
0.22	63	32	0.33684	0.38723	1.72	34	45	0.56962	0.51168	0.215	39	67	0.63208	0.59406	0.344	24	24	0.5	0.60815	0.22	24	35	0.59322	0.57238	0.22	42	38	0.475	0.49436
0.225	46	39	0.45882	0.38723	1.76	38	47	0.55294	0.51168	0.22	36	47	0.56627	0.59406	0.352	17	35	0.67308	0.60815	0.225	27	30	0.52632	0.57238	0.225	34	41	0.54667	0.49436
0.23	55	31	0.36047	0.38723	1.8	41	34	0.45333	0.51168	0.225	49	54	0.52427	0.59406	0.36	15	39	0.72222	0.60815	0.23	26	32	0.55172	0.57238	0.23	35	37	0.51389	0.49436
0.235	50	32	0.39024	0.38723	1.84	38	36	0.48649	0.51168	0.23	33	46	0.58228	0.59406	0.368	15	30	0.66667	0.60815	0.235	32	26	0.44828	0.57238	0.235	43	41	0.4881	0.49436
0.24	75	50	0.4	0.38723	1.88	39	45	0.53571	0.51168	0.235	38	63	0.62376	0.59406	0.376	12	30	0.71429	0.60815	0.24	30	33	0.52381	0.57238	0.24	53	35	0.39773	0.49436
0.245	65	33	0.33673	0.38723	1.92	32	38	0.54286	0.51168	0.24	38	49	0.56322	0.59406	0.384	10	27	0.72973	0.60815	0.245	13	48	0.78689	0.77905	0.245	43	41	0.4881	0.49436
0.25	62	37	0.37374	0.38723	1.96	50	35	0.41176	0.51168	0.245	36	39	0.52	0.59406	0.392	20	41	0.67213	0.60815	0.25	15	36	0.70588	0.77905	0.25	41	34	0.45333	0.49436
0.255	60	35	0.36842	0.38723	2	22	38	0.63333	0.51168	0.25	28	45	0.61644	0.59406	0.4	20	36	0.64286	0.60815	0.255	15	40	0.72727	0.77905	0.255	36	38	0.51351	0.49436
0.26	58	40	0.40816	0.38723	2.04	38	32	0.45714	0.51168	0.255	45	64	0.58716	0.59406	0.408	22	29	0.56863	0.60815	0.26	8	36	0.81818	0.77905	0.26	38	37	0.49333	0.49436
0.265	71	28	0.28283	0.38723	2.08	30	28	0.48276	0.51168	0.26	28	66	0.70213	0.59406	0.416	23	19	0.45238	0.60815	0.265	11	47	0.81034	0.77905	0.265	35	43	0.55128	0.49436
0.27	49	40	0.44944	0.38723	2.12	43	35	0.44872	0.51168	0.265	37	55	0.59783	0.59406	0.424	15	28	0.65116	0.60815	0.27	6	46	0.88462	0.77905	0.27	35	37	0.51389	0.49436
0.275	56	36	0.3913	0.38723	2.16	32	39	0.5493	0.51168	0.27	34	46	0.575	0.59406	0.432	23	37	0.61667	0.60815	0.275	10	50	0.83333	0.77905	0.275	43	42	0.49412	0.49436
0.28	49	31	0.3875	0.38723	2.2	41	42	0.50602	0.51168	0.275	40	50	0.55556	0.59406	0.44	19	19	0.5	0.60815	0.28	12	32	0.72727	0.77905	0.28	35	52	0.5977	0.49436
0.285	57	35	0.38043	0.38723	2.24	28	40	0.58824	0.51168	0.28	47	52	0.52525	0.59406	0.448	23	28	0.54902	0.60815	0.285	13	42	0.76364	0.77905	0.285	38	39	0.50649	0.49436
0.29	72	35	0.3271	0.38723	2.28	36	43	0.5443	0.51168	0.285	44	33	0.42857	0.59406	0.456	25	18	0.4186	0.60815	0.29	11	52	0.8254	0.77905	0.29	48	48	0.5	0.49436
0.295	59	30	0.33708	0.38723	2.32	33	38	0.53521	0.51168	0.29	40	50	0.55556	0.59406	0.464	27	25	0.48077	0.60815	0.295	12	45	0.78947	0.77905	0.295	49	45	0.47872	0.49436
0.3	64	50	0.4386	0.38723	2.36	39	52	0.57143	0.51168	0.295	32	57	0.64045	0.59406	0.472	18	30	0.625	0.60815	0.3	4	57	0.93443	0.77905	0.3	55	29	0.34524	0.49436
0.305	49	40	0.44944	0.38723	2.4	32	51	0.61446	0.51168	0.3	40	46	0.53488	0.59406	0.48	22	27	0.55102	0.60815	0.305	8	44	0.84615	0.77905	0.305	39	42	0.51852	0.49436
0.31	68	41	0.37615	0.38723	2.44	43	46	0.51685	0.51168	0.305	28	50	0.64103	0.59406	0.488	17	28	0.62222	0.60815	0.31	7	36	0.83721	0.77905	0.31	34	31	0.47692	0.49436
0.315	49	26	0.34667	0.38723	2.48	48	52	0.52	0.51168	0.31	42	43	0.50588	0.59406	0.496	20	36	0.64286	0.60815	0.315	10	36	0.78261	0.77905	0.315	50	41	0.45055	0.49436
0.32	80	38	0.32203	0.38723	2.52	33	49	0.59756	0.51168	0.315	29	41	0.58571	0.59406	0.504	28	35	0.55556	0.60815	0.32	13	53	0.80303	0.77905	0.32	45	35	0.4375	0.49436
0.325	66	42	0.38889	0.38723	2.56	47	38	0.44706	0.51168	0.32	42	51	0.54839	0.59406	0.512	26	24	0.48	0.60815	0.325	9	43	0.82692	0.77905	0.325	37	34	0.47887	0.49436
0.33	62	56	0.47458	0.38723	2.6	33	36	0.52174	0.51168	0.325	33	68	0.67327	0.59406	0.52	22	32	0.59259	0.60815	0.33	13	44	0.77193	0.77905	0.33	36	49	0.57647	0.49436
0.335	61	36	0.37113	0.38723	2.64	37	40	0.51948	0.51168	0.33	45	43	0.48864	0.59406	0.528	24	38	0.6129	0.60815	0.335	5	41	0.8913	0.77905	0.335	42	36	0.46154	0.49436
0.34	46	39	0.45882	0.38723	2.68	32	31	0.49206	0.51168	0.335	41	53	0.56383	0.59406	0.536	18	26	0.59091	0.60815	0.34	14	27	0.65854	0.77905	0.34	39	30	0.43478	0.49436
0.345	60	34	0.3617	0.38723	2.72	45	40	0.47059	0.51168	0.34	30	56	0.65116	0.59406	0.544	20	30	0.6	0.60815	0.345	15	41	0.73214	0.77905	0.345	35	48	0.57831	0.49436
0.35	63	46	0.42202	0.38723	2.76	33	44	0.57143	0.51168	0.345	37	45	0.54878	0.59406	0.552	17	22	0.5641	0.60815	0.35	17	44	0.72131	0.77905	0.35	39	51	0.56667	0.49436
0.355	58	42	0.42	0.38723	2.8	37	42	0.53165	0.51168	0.35	38	52	0.57778	0.59406	0.56	19	20	0.51282	0.60815	0.355	7	55	0.8871	0.77905	0.355	41	37	0.47436	0.49436
0.36	44	44	0.5	0.38723	2.84	41	46	0.52874	0.51168	0.355	41	34	0.45333	0.59406	0.568	14	36	0.72	0.60815	0.36	16	44	0.73333	0.77905	0.36	41	30	0.42254	0.49436
0.365	50	28	0.35897	0.38723	2.88	42	46	0.52273	0.51168	0.36	26	39	0.6	0.59406	0.576	17	29	0.63043	0.60815	0.365	9	48	0.84211	0.77905	0.365	42	29	0.40845	0.49436
0.37	56	33	0.37079	0.38723	2.92	38	36	0.48649	0.51168	0.365	45	61	0.57547	0.59406	0.584	19	23	0.54762	0.60815	0.37	8	37	0.82222	0.77905	0.37	27	38	0.58462	0.49436
0.375	43	33	0.43421	0.38723	2.96	39	50	0.5618	0.51168	0.37	49	52	0.51485	0.59406	0.592	15	24	0.61538	0.60815	0.375	8	51	0.86441	0.77905	0.375	26	40	0.60606	0.49436
0.38	43	35	0.44872	0.38723	3	34	36	0.51429	0.51168	0.375	30	67	0.69072	0.59406	0.6	21	23	0.52273	0.60815	0.38	18	64	0.78049	0.77905	0.38	43	38	0.46914	0.49436
0.385	60	33	0.35484	0.38723	3.04	31	37	0.54412	0.51168	0.38	45	64	0.58716	0.59406	0.608	17	21	0.55263	0.60815	0.385	24	56	0.7	0.77905	0.385	45	30	0.4	0.49436
0.39	56	41	0.42268	0.38723	3.08	39	47	0.54651	0.51168	0.385	50	49	0.49495	0.59406	0.616	18	27	0.6	0.60815	0.39	30	57	0.65517	0.77905	0.39	44	34	0.4359	0.49436
0.395	60	33	0.35484	0.38723	3.12	50	33	0.39759	0.51168	0.39	14	47	0.77049	0.59406	0.624	19	30	0.61224	0.60815	0.395	13	39	0.75	0.77905	0.395	43	40	0.48193	0.49436
0.4	55	35	0.38889	0.38723	3.16	36	39	0.52	0.51168	0.395	36	57	0.6129	0.59406	0.632	17	28	0.62222	0.60815	0.4	20	45	0.69231	0.77905	0.4	45	39	0.46429	0.49436
0.405	40	28	0.41176	0.38723	3.2	42	60	0.58824	0.51168	0.4	37	62	0.62626	0.59406	0.64	23	27	0.54	0.60815	0.405	25	34	0.57627	0.77905	0.405	37	28	0.43077	0.49436
0.41	45	26	0.3662	0.38723	3.24	40	39	0.49367	0.51168	0.405	46	52	0.53061	0.59406	0.648	18	18	0.5	0.60815	0.41	12	43	0.78182	0.77905	0.41	41	43	0.5119	0.49436
0.415	36	29	0.44615	0.38723	3.28	41	48	0.53933	0.51168	0.41	38	46	0.54762	0.59406	0.656	25	34	0.57627	0.60815	0.415	14	50	0.78125	0.77905	0.415	52	37	0.41573	0.49436
0.42	48	35	0.42169	0.38723	3.32	31	51	0.62195	0.51168	0.415	37	44	0.54321	0.59406	0.664	21	27	0.5625	0.60815	0.42	11	36	0.76596	0.77905	0.42	29	44	0.60274	0.49436
0.425	56	38	0.40426	0.38723	3.36	56	37	0.39785	0.51168	0.42	37	50	0.57471	0.59406	0.672	15	26	0.63415	0.60815	0.425	14	38	0.73077	0.77905	0.425	38	39	0.50649	0.49436
0.43	52	23	0.30667	0.38723	3.4	45	41	0.47674	0.51168	0.425	35	54	0.60674	0.59406	0.68	22	29	0.56863	0.60815	0.43	23	38	0.62295	0.57238	0.43	35	46	0.5679	0.49436
0.435	51	30	0.37037	0.38723	3.44	37	39	0.51316	0.51168	0.43	33	42	0.56	0.59406	0.688	14	22	0.61111	0.60815	0.435	20	32	0.61538	0.57238	0.435	26	28	0.51852	0.49436
0.44	79	34	0.30088	0.38723	3.48	45	41	0.47674	0.51168	0.435	49	71	0.59167	0.59406	0.696	14	30	0.68182	0.60815	0.44	20	26	0.56522	0.57238	0.44	56	39	0.41053	0.49436
0.445	61	39	0.39	0.38723	3.52	47	43	0.47778	0.51168	0.44	36	51	0.58621	0.59406	0.704	12	31	0.72093	0.60815	0.445	23	44	0.65672	0.57238	0.445	44	39	0.46988	0.49436
0.45	62	35	0.36082	0.38723	3.56	31	39	0.55714	0.51168	0.445	36	56	0.6087	0.59406	0.712	24	24	0.5	0.60815	0.45	44	33	0.42857	0.57238	0.45	48	39	0.44828	0.49436
0.455	69	48	0.41026	0.38723	3.6	29	43	0.59722	0.51168	0.45	30	61	0.67033	0.59406	0.72	18	16	0.47059	0.60815	0.455	19	40	0.67797	0.57238	0.455	43	37	0.4625	0.49436
0.46	60	31	0.34066	0.38723	3.64	41	47	0.53409	0.51168	0.455	40	53	0.56989	0.59406	0.728	23	17	0.425	0.60815	0.46	14	30	0.68182	0.57238	0.46	61	35	0.36458	0.49436
0.465	57	36	0.3871	0.38723	3.68	45	46	0.50549	0.51168	0.46	37	48	0.56471	0.59406	0.736	20	29	0.59184	0.60815	0.465	30	22	0.42308	0.57238	0.465	31	56	0.64368	0.49436
0.47	46	32	0.41026	0.38723	3.72	47	45	0.48913	0.51168	0.465	40	58	0.59184	0.59406	0.744	18	21	0.53846	0.60815	0.47	18	35	0.66038	0.57238	0.47	40	41	0.50617	0.49436
0.475	57	32	0.35955	0.38723	3.76	37	49	0.56977	0.51168	0.47	35	46	0.5679	0.59406	0.752	9	23	0.71875	0.60815	0.475	36	22	0.37931	0.57238	0.475	35	36	0.50704	0.49436
0.48	61	35	0.36458	0.38723	3.8	45	53	0.54082	0.51168	0.475	35	38	0.52055	0.59406	0.76	29	36	0.55385	0.60815	0.48	29	32	0.52459	0.57238	0.48	41	40	0.49383	0.49436
0.485	57	38	0.4	0.38723	3.84	49	41	0.45556	0.51168	0.48	37	48	0.56471	0.59406	0.768	17	26	0.60465	0.60815	0.485	24	29	0.54717	0.57238	0.485	37	42	0.53165	0.49436
0.49	70	39	0.3578	0.38723	3.88	45	43	0.48864	0.51168	0.485	31	55	0.63953	0.59406	0.776	18	22	0.55	0.60815	0.49	27	27	0.5	0.57238	0.49	40	39	0.49367	0.49436
0.495	45	35	0.4375	0.38723	3.92	49	34	0.40964	0.51168	0.49	32	52	0.61905	0.59406	0.784	15	21	0.58333	0.60815	0.495	34	35	0.50725	0.57238	0.495	37	44	0.54321	0.49436
0.5	40	24	0.375	0.38723	3.96	37	50	0.57471	0.51168	0.495	39	45	0.53571	0.59406	0.792	16	31	0.65957	0.60815	0.5	18	34	0.65385	0.57238	0.5	43	43	0.5	0.49436
0.505	55	42	0.43299	0.38723	4	41	43	0.5119	0.51168	0.5	24	48	0.66667	0.59406	0.8	18	32	0.64	0.60815	0.505	19	21	0.525	0.57238	0.505	40	41	0.50617	0.49436
0.51	41	33	0.44595	0.38723	4.04	54	42	0.4375	0.51168	0.505	38	36	0.48649	0.59406	0.808	18	27	0.6	0.60815	0.51	21	28	0.57143	0.57238	0.51	54	57	0.51351	0.49436
0.515	59	40	0.40404	0.38723	4.08	46	41	0.47126	0.51168	0.51	31	58	0.65169	0.59406	0.816	16	22	0.57895	0.60815	0.515	21	23	0.52273	0.57238	0.515	38	36	0.48649	0.49436
0.52	56	32	0.36364	0.38723	4.12	33	29	0.46774	0.51168	0.515	41	64	0.60952	0.59406	0.824	22	28	0.56	0.60815	0.52	19	31	0.62	0.57238	0.52	40	42	0.5122	0.49436
0.525	52	35	0.4023	0.38723	4.16	46	46	0.5	0.51168	0.52	34	68	0.66667	0.59406	0.832	20	30	0.6	0.60815	0.525	25	18	0.4186	0.57238	0.525	40	35	0.46667	0.49436
0.53	50	38	0.43182	0.38723	4.2	43	36	0.4557	0.51168	0.525	36	56	0.6087	0.59406	0.84	17	28	0.62222	0.60815	0.53	22	35	0.61404	0.57238	0.53	43	36	0.4557	0.49436
0.535	55	42	0.43299	0.38723	4.24	40	49	0.55056	0.51168	0.53	24	41	0.63077	0.59406	0.848	22	36	0.62069	0.60815	0.535	19	27	0.58696	0.57238	0.535	39	51	0.56667	0.49436
0.54	49	34	0.40964	0.38723	4.28	32	52	0.61905	0.51168	0.535	29	65	0.69149	0.59406	0.856	17	30	0.6383	0.60815	0.54	18	38	0.67857	0.57238	0.54	48	37	0.43529	0.49436
0.545	74	37	0.33333	0.38723	4.32	41	26	0.38806	0.51168	0.54	38	48	0.55814	0.59406	0.864	15	32	0.68085	0.60815	0.545	23	36	0.61017	0.57238	0.545	31	36	0.53731	0.49436
0.55	62	30	0.32609	0.38723	4.36	41	34	0.45333	0.51168	0.545	37	46	0.55422	0.59406	0.872	19	23	0.54762	0.60815	0.55	31	16	0.34043	0.57238	0.55	52	50	0.4902	0.49436
0.555	54	33	0.37931	0.38723	4.4	36	45	0.55556	0.51168	0.55	34	44	0.5641	0.59406	0.88	15	28	0.65116	0.60815	0.555	23	46	0.66667	0.57238	0.555	44	39	0.46988	0.49436
0.56	46	28	0.37838	0.38723	4.44	35	47	0.57317	0.51168	0.555	25	50	0.66667	0.59406	0.888	24	32	0.57143	0.60815	0.56	24	27	0.52941	0.57238	0.56	41	38	0.48101	0.49436
0.565	53	36	0.40449	0.38723	4.48	37	47	0.55952	0.51168	0.56	30	59	0.66292	0.59406	0.896	13	22	0.62857	0.60815	0.565	27	24	0.47059	0.57238	0.565	39	37	0.48684	0.49436
0.57	42	30	0.41667	0.38723	4.52	34	45	0.56962	0.51168	0.565	37	53	0.58889	0.59406	0.904	28	31	0.52542	0.60815	0.57	22	31	0.58491	0.57238	0.57	42	36	0.46154	0.49436
0.575	55	28	0.33735	0.38723	4.56	51	42	0.45161	0.51168	0.57	38	58	0.60417	0.59406	0.912	19	25	0.56818	0.60815	0.575	22	23	0.51111	0.57238	0.575	38	45	0.54217	0.49436
0.58	58	35	0.37634	0.38723	4.6	43	43	0.5	0.51168	0.575	33	40	0.54795	0.59406	0.92	15	34	0.69388	0.60815	0.58	21	22	0.51163	0.57238	0.58	42	35	0.45455	0.49436
0.585	51	40	0.43956	0.38723	4.64	45	42	0.48276	0.51168	0.58	38	59	0.60825	0.59406	0.928	18	32	0.64	0.60815	0.585	25	50	0.66667	0.57238	0.585	57	34	0.37363	0.49436
0.59	54	43	0.4433	0.38723	4.68	38	50	0.56818	0.51168	0.585	31	57	0.64773	0.59406	0.936	9	32	0.78049	0.60815	0.59	18	32	0.64	0.57238	0.59	53	44	0.45361	0.49436
0.595	37	28	0.43077	0.38723	4.72	43	42	0.49412	0.51168	0.59	27	54	0.66667	0.59406	0.944	14	23	0.62162	0.60815	0.595	24	32	0.57143	0.57238	0.595	49	45	0.47872	0.49436
0.6	50	32	0.39024	0.38723	4.76	39	44	0.53012	0.51168	0.595	28	43	0.60563	0.59406	0.952	13	28	0.68293	0.60815	0.6	17	28	0.62222	0.57238	0.6	42	40	0.4878	0.49436
0.605	50	37	0.42529	0.38723	4.8	42	33	0.44	0.51168	0.6	31	47	0.60256	0.59406	0.96	15	35	0.7	0.60815	0.605	23	35	0.60345	0.57238	0.605	39	33	0.45833	0.49436
0.61	56	37	0.39785	0.38723	4.84	38	47	0.55294	0.51168	0.605	27	64	0.7033	0.59406	0.968	29	25	0.46296	0.60815	0.61	15	27	0.64286	0.57238	0.61	43	43	0.5	0.49436
0.615	62	37	0.37374	0.38723	4.88	38	39	0.50649	0.51168	0.61	39	61	0.61	0.59406	0.976	17	36	0.67925	0.60815	0.615	36	39	0.52	0.57238	0.615	33	33	0.5	0.49436
0.62	55	47	0.46078	0.38723	4.92	36	53	0.59551	0.51168	0.615	33	60	0.64516	0.59406	0.984	25	30	0.54545	0.60815	0.62	21	35	0.625	0.57238	0.62	41	39	0.4875	0.49436
0.625	55	29	0.34524	0.38723	4.96	42	42	0.5	0.51168	0.62	33	52	0.61176	0.59406	0.992	13	23	0.63889	0.60815	0.625	30	36	0.54545	0.57238	0.625	47	35	0.42683	0.49436
0.63	56	30	0.34884	0.38723	5	35	41	0.53947	0.51168	0.625	38	34	0.47222	0.59406	1	11	31	0.7381	0.60815	0.63	16	24	0.6	0.57238	0.63	30	46	0.60526	0.49436
0.635	48	42	0.46667	0.38723	5.04	41	36	0.46753	0.51168	0.63	32	41	0.56164	0.59406	1.008	17	20	0.54054	0.60815	0.635	19	22	0.53659	0.57238	0.635	46	39	0.45882	0.49436
0.64	46	43	0.48315	0.38723	5.08	36	44	0.55	0.51168	0.635	42	53	0.55789	0.59406	1.016	18	29	0.61702	0.60815	0.64	24	28	0.53846	0.57238	0.64	42	27	0.3913	0.49436
0.645	42	32	0.43243	0.38723	5.12	37	45	0.54878	0.51168	0.64	25	59	0.70238	0.59406	1.024	25	35	0.58333	0.60815	0.645	26	25	0.4902	0.57238	0.645	33	37	0.52857	0.49436
0.65	54	49	0.47573	0.38723	5.16	45	46	0.50549	0.51168	0.645	33	33	0.5	0.59406	1.032	18	28	0.6087	0.60815	0.65	24	41	0.63077	0.57238	0.65	29	33	0.53226	0.49436
0.655	55	37	0.40217	0.38723	5.2	58	49	0.45794	0.51168	0.65	39	64	0.62136	0.59406	1.04	21	33	0.61111	0.60815	0.655	24	31	0.56364	0.57238	0.655	46	39	0.45882	0.49436
0.66	64	44	0.40741	0.38723	5.24	38	47	0.55294	0.51168	0.655	23	74	0.76289	0.59406	1.048	28	34	0.54839	0.60815	0.66	44	29	0.39726	0.57238	0.66	42	49	0.53846	0.49436
0.665	64	31	0.32632	0.38723	5.28	33	41	0.55405	0.51168	0.66	42	52	0.55319	0.59406	1.056	18	24	0.57143	0.60815	0.665	21	25	0.54348	0.57238	0.665	42	35	0.45455	0.49436
0.67	56	34	0.37778	0.38723	5.32	39	33	0.45833	0.51168	0.665	34	53	0.6092	0.59406	1.064	18	35	0.66038	0.60815	0.67	19	41	0.68333	0.57238	0.67	32	40	0.55556	0.49436
0.675	56	21	0.27273	0.38723	5.36	43	42	0.49412	0.51168	0.67	32	34	0.51515	0.59406	1.072	26	24	0.48	0.60815	0.675	26	33	0.55932	0.57238	0.675	44	33	0.42857	0.49436
0.68	58	30	0.34091	0.38723	5.4	48	45	0.48387	0.51168	0.675	36	55	0.6044	0.59406	1.08	17	22	0.5641	0.60815	0.68	25	33	0.56897	0.57238	0.68	40	37	0.48052	0.49436
0.685	65	44	0.40367	0.38723	5.44	46	36	0.43902	0.51168	0.68	32	57	0.64045	0.59406	1.088	19	28	0.59574	0.60815	0.685	10	41	0.80392	0.57238	0.685	37	41	0.52564	0.49436
0.69	54	31	0.36471	0.38723	5.48	48	45	0.48387	0.51168	0.685	24	53	0.68831	0.59406	1.096	13	29	0.69048	0.60815	0.69	29	24	0.45283	0.57238	0.69	38	29	0.43284	0.49436
0.695	56	36	0.3913	0.38723	5.52	30	38	0.55882	0.51168	0.69	40	40	0.5	0.59406	1.104	19	22	0.53659	0.60815	0.695	25	24	0.4898	0.57238	0.695	38	33	0.46479	0.49436
0.7	60	34	0.3617	0.38723	5.56	33	37	0.52857	0.51168	0.695	36	49	0.57647	0.59406	1.112	12	32	0.72727	0.60815	0.7	13	31	0.70455	0.57238	0.7	32	45	0.58442	0.49436
0.705	51	35	0.40698	0.38723	5.6	42	38	0.475	0.51168	0.7	42	62	0.59615	0.59406	1.12	16	25	0.60976	0.60815	0.705	24	38	0.6129	0.57238	0.705	47	43	0.47778	0.49436
0.71	56	36	0.3913	0.38723	5.64	40	38	0.48718	0.51168	0.705	31	45	0.59211	0.59406	1.128	20	28	0.58333	0.60815	0.71	16	37	0.69811	0.57238	0.71	50	26	0.34211	0.49436
0.715	48	23	0.32394	0.38723	5.68	38	45	0.54217	0.51168	0.71	34	47	0.58025	0.59406	1.136	21	28	0.57143	0.60815	0.715	25	23	0.47917	0.57238	0.715	39	36	0.48	0.49436
0.72	50	28	0.35897	0.38723	5.72	45	46	0.50549	0.51168	0.715	37	62	0.62626	0.59406	1.144	22	28	0.56	0.60815	0.72	28	38	0.57576	0.57238	0.72	28	40	0.58824	0.49436
0.725	62	41	0.39806	0.38723	5.76	49	46	0.48421	0.51168	0.72	36	41	0.53247	0.59406	1.152	27	22	0.44898	0.60815	0.725	25	29	0.53704	0.57238	0.725	40	51	0.56044	0.49436
0.73	69	38	0.35514	0.38723	5.8	42	49	0.53846	0.51168	0.725	33	66	0.66667	0.59406	1.16	17	21	0.55263	0.60815	0.73	23	28	0.54902	0.57238	0.73	44	34	0.4359	0.49436
0.735	47	31	0.39744	0.38723	5.84	37	41	0.52564	0.51168	0.73	38	67	0.6381	0.59406	1.168	26	23	0.46939	0.60815	0.735	22	29	0.56863	0.57238	0.735	44	48	0.52174	0.49436
0.74	55	39	0.41489	0.38723	5.88	46	34	0.425	0.51168	0.735	27	51	0.65385	0.59406	1.176	17	25	0.59524	0.60815	0.74	28	23	0.45098	0.57238	0.74	42	43	0.50588	0.49436
0.745	66	44	0.4	0.38723	5.92	46	49	0.51579	0.51168	0.74	29	56	0.65882	0.59406	1.184	16	25	0.60976	0.60815	0.745	25	30	0.54545	0.57238	0.745	40	43	0.51807	0.49436
0.75	54	51	0.48571	0.38723	5.96	37	45	0.54878	0.51168	0.745	37	49	0.56977	0.59406	1.192	20	16	0.44444	0.60815	0.75	19	38	0.66667	0.57238	0.75	51	30	0.37037	0.49436
0.755	57	41	0.41837	0.38723	6	46	46	0.5	0.51168	0.75	30	57	0.65517	0.59406	1.2	25	25	0.5	0.60815	0.755	22	28	0.56	0.57238	0.755	45	32	0.41558	0.49436
0.76	49	35	0.41667	0.38723	6.04	47	51	0.52041	0.51168	0.755	35	55	0.61111	0.59406	1.208	13	32	0.71111	0.60815	0.76	12	20	0.625	0.57238	0.76	38	34	0.47222	0.49436
0.765	50	40	0.44444	0.38723	6.08	40	44	0.52381	0.51168	0.76	38	55	0.5914	0.59406	1.216	26	32	0.55172	0.60815	0.765	17	36	0.67925	0.57238	0.765	45	42	0.48276	0.49436
0.77	60	29	0.32584	0.38723	6.12	38	40	0.51282	0.51168	0.765	31	46	0.5974	0.59406	1.224	26	28	0.51852	0.60815	0.77	26	25	0.4902	0.57238	0.77	45	30	0.4	0.49436
0.775	47	33	0.4125	0.38723	6.16	45	37	0.45122	0.51168	0.77	28	47	0.62667	0.59406	1.232	21	22	0.51163	0.60815	0.775	28	34	0.54839	0.57238	0.775	41	43	0.5119	0.49436
0.78	65	39	0.375	0.38723	6.2	37	50	0.57471	0.51168	0.775	35	54	0.60674	0.59406	1.24	18	18	0.5	0.60815	0.78	37	28	0.43077	0.57238	0.78	42	51	0.54839	0.49436
0.785	56	32	0.36364	0.38723	6.24	49	40	0.44944	0.51168	0.78	30	63	0.67742	0.59406	1.248	20	31	0.60784	0.60815	0.785	20	40	0.66667	0.57238	0.785	38	44	0.53659	0.49436
0.79	48	31	0.39241	0.38723	6.28	41	41	0.5	0.51168	0.785	38	52	0.57778	0.59406	1.256	19	26	0.57778	0.60815	0.79	27	34	0.55738	0.57238	0.79	40	35	0.46667	0.49436
0.795	76	36	0.32143	0.38723	6.32	50	54	0.51923	0.51168	0.79	38	35	0.47945	0.59406	1.264	22	41	0.65079	0.60815	0.795	23	35	0.60345	0.57238	0.795	63	39	0.38235	0.49436
0.8	52	29	0.35802	0.38723	6.36	45	40	0.47059	0.51168	0.795	33	50	0.60241	0.59406	1.272	16	28	0.63636	0.60815	0.8	30	32	0.51613	0.57238	0.8	32	43	0.57333	0.49436
0.805	40	43	0.51807	0.5231	6.4	35	50	0.58824	0.51168	0.8	30	49	0.62025	0.59406	1.28	15	30	0.66667	0.60815	0.805	29	26	0.47273	0.57238	0.805	50	38	0.43182	0.49436
0.81	42	23	0.35385	0.38723	6.44	47	42	0.47191	0.51168	0.805	30	49	0.62025	0.59406	1.288	24	35	0.59322	0.60815	0.81	19	36	0.65455	0.57238	0.81	47	47	0.5	0.49436
0.815	58	41	0.41414	0.38723	6.48	49	46	0.48421	0.51168	0.81	39	60	0.60606	0.59406	1.296	18	22	0.55	0.60815	0.815	22	42	0.65625	0.57238	0.815	40	32	0.44444	0.49436
0.82	64	27	0.2967	0.38723	6.52	39	39	0.5	0.51168	0.815	28	54	0.65854	0.59406	1.304	18	34	0.65385	0.60815	0.82	20	30	0.6	0.57238	0.82	32	26	0.44828	0.49436
0.825	58	33	0.36264	0.38723	6.56	37	39	0.51316	0.51168	0.82	40	45	0.52941	0.59406	1.312	19	33	0.63462	0.60815	0.825	12	30	0.71429	0.57238	0.825	30	33	0.52381	0.49436
0.83	58	21	0.26582	0.38723	6.6	32	57	0.64045	0.51168	0.825	46	53	0.53535	0.59406	1.32	10	27	0.72973	0.60815	0.83	22	31	0.58491	0.57238	0.83	43	40	0.48193	0.49436
0.835	43	43	0.5	0.38723	6.64	40	48	0.54545	0.51168	0.83	46	56	0.54902	0.59406	1.328	19	32	0.62745	0.60815	0.835	26	21	0.44681	0.57238	0.835	33	53	0.61628	0.49436
0.84	49	41	0.45556	0.38723	6.68	32	51	0.61446	0.51168	0.835	41	46	0.52874	0.59406	1.336	15	32	0.68085	0.60815	0.84	24	39	0.61905	0.57238	0.84	35	31	0.4697	0.49436
0.845	56	42	0.42857	0.38723	6.72	32	31	0.49206	0.51168	0.84	46	56	0.54902	0.59406	1.344	19	25	0.56818	0.60815	0.845	20	28	0.58333	0.57238	0.845	35	39	0.52703	0.49436
0.85	51	33	0.39286	0.38723	6.76	48	36	0.42857	0.51168	0.845	43	44	0.50575	0.59406	1.352	9	30	0.76923	0.60815	0.85	17	26	0.60465	0.57238	0.85	24	39	0.61905	0.49436
0.855	55	35	0.38889	0.38723	6.8	41	46	0.52874	0.51168	0.85	36	59	0.62105	0.59406	1.36	28	20	0.41667	0.60815	0.855	22	32	0.59259	0.57238	0.855	45	40	0.47059	0.49436
0.86	54	32	0.37209	0.38723	6.84	41	34	0.45333	0.51168	0.855	40	55	0.57895	0.59406	1.368	22	29	0.56863	0.60815	0.86	21	29	0.58	0.57238	0.86	42	31	0.42466	0.49436
0.865	46	41	0.47126	0.38723	6.88	33	40	0.54795	0.51168	0.86	36	60	0.625	0.59406	1.376	16	28	0.63636	0.60815	0.865	27	44	0.61972	0.57238	0.865	32	38	0.54286	0.49436
0.87	63	32	0.33684	0.38723	6.92	42	45	0.51724	0.51168	0.865	35	53	0.60227	0.59406	1.384	19	28	0.59574	0.60815	0.87	26	34	0.56667	0.57238	0.87	44	49	0.52688	0.49436
0.875	59	31	0.34444	0.38723	6.96	39	38	0.49351	0.51168	0.87	38	44	0.53659	0.59406	1.392	20	26	0.56522	0.60815	0.875	24	25	0.5102	0.57238	0.875	44	28	0.38889	0.49436
0.88	71	41	0.36607	0.38723	7	44	52	0.54167	0.51168	0.875	43	47	0.52222	0.59406	1.4	26	29	0.52727	0.60815	0.88	30	38	0.55882	0.57238	0.88	44	37	0.45679	0.49436
0.885	71	34	0.32381	0.38723	7.04	36	46	0.56098	0.51168	0.88	38	43	0.53086	0.59406	1.408	22	31	0.58491	0.60815	0.885	28	30	0.51724	0.57238	0.885	43	43	0.5	0.49436
0.89	48	26	0.35135	0.38723	7.08	50	43	0.46237	0.51168	0.885	38	51	0.57303	0.59406	1.416	10	23	0.69697	0.60815	0.89	25	27	0.51923	0.57238	0.89	25	37	0.59677	0.49436
0.895	56	44	0.44	0.38723	7.12	59	38	0.39175	0.51168	0.89	46	54	0.54	0.59406	1.424	20	26	0.56522	0.60815	0.895	35	32	0.47761	0.57238	0.895	44	51	0.53684	0.49436
0.9	53	28	0.34568	0.38723	7.16	50	41	0.45055	0.51168	0.895	33	52	0.61176	0.59406	1.432	28	23	0.45098	0.60815	0.9	23	26	0.53061	0.57238	0.9	41	34	0.45333	0.49436
0.905	52	35	0.4023	0.38723	7.2	42	46	0.52273	0.51168	0.9	36	57	0.6129	0.59406	1.44	18	31	0.63265	0.60815	0.905	20	34	0.62963	0.57238	0.905	42	44	0.51163	0.49436
0.91	54	32	0.37209	0.38723	7.24	33	43	0.56579	0.51168	0.905	35	51	0.59302	0.59406	1.448	17	30	0.6383	0.60815	0.91	16	38	0.7037	0.57238	0.91	53	50	0.48544	0.49436
0.915	55	41	0.42708	0.38723	7.28	36	38	0.51351	0.51168	0.91	32	41	0.56164	0.59406	1.456	22	14	0.38889	0.60815	0.915	30	33	0.52381	0.57238	0.915	38	43	0.53086	0.49436
0.92	58	25	0.3012	0.38723	7.32	37	48	0.56471	0.51168	0.915	36	50	0.5814	0.59406	1.464	20	23	0.53488	0.60815	0.92	17	27	0.61364	0.57238	0.92	43	40	0.48193	0.49436
0.925	52	31	0.37349	0.38723	7.36	42	33	0.44	0.51168	0.92	33	53	0.61628	0.59406	1.472	19	32	0.62745	0.60815	0.925	25	29	0.53704	0.57238	0.925	37	42	0.53165	0.49436
0.93	63	39	0.38235	0.38723	7.4	43	34	0.44156	0.51168	0.925	36	40	0.52632	0.59406	1.48	9	38	0.80851	0.60815	0.93	20	28	0.58333	0.57238	0.93	33	30	0.47619	0.49436
0.935	56	29	0.34118	0.38723	7.44	42	55	0.56701	0.51168	0.93	37	53	0.58889	0.59406	1.488	17	30	0.6383	0.60815	0.935	23	36	0.61017	0.57238	0.935	38	36	0.48649	0.49436
0.94	61	37	0.37755	0.38723	7.48	51	45	0.46875	0.51168	0.935	26	52	0.66667	0.59406	1.496	20	26	0.56522	0.60815	0.94	28	32	0.53333	0.57238	0.94	32	21	0.39623	0.49436
0.945	43	38	0.46914	0.38723	7.52	38	37	0.49333	0.51168	0.94	39	55	0.58511	0.59406	1.504	16	32	0.66667	0.60815	0.945	29	35	0.54688	0.57238	0.945	43	41	0.4881	0.49436
0.95	53	38	0.41758	0.38723	7.56	43	43	0.5	0.51168	0.945	33	42	0.56	0.59406	1.512	24	21	0.46667	0.60815	0.95	25	33	0.56897	0.57238	0.95	38	31	0.44928	0.49436
0.955	56	36	0.3913	0.38723	7.6	29	48	0.62338	0.51168	0.95	43	57	0.57	0.59406	1.52	18	17	0.48571	0.60815	0.955	28	21	0.42857	0.57238	0.955	43	54	0.5567	0.49436
0.96	63	39	0.38235	0.38723	7.64	38	35	0.47945	0.51168	0.955	41	37	0.47436	0.59406	1.528	18	23	0.56098	0.60815	0.96	32	34	0.51515	0.57238	0.96	44	38	0.46341	0.49436
0.965	59	51	0.46364	0.38723	7.68	47	53	0.53	0.51168	0.96	33	72	0.68571	0.59406	1.536	17	30	0.6383	0.60815	0.965	28	37	0.56923	0.57238	0.965	42	42	0.5	0.49436
0.97	62	38	0.38	0.38723	7.72	32	36	0.52941	0.51168	0.965	35	46	0.5679	0.59406	1.544	16	23	0.58974	0.60815	0.97	16	31	0.65957	0.57238	0.97	56	40	0.41667	0.49436
0.975	55	41	0.42708	0.38723	7.76	42	40	0.4878	0.51168	0.97	39	41	0.5125	0.59406	1.552	20	30	0.6	0.60815	0.975	28	33	0.54098	0.57238	0.975	48	26	0.35135	0.49436
0.98	52	42	0.44681	0.38723	7.8	47	48	0.50526	0.51168	0.975	39	40	0.50633	0.59406	1.56	23	33	0.58929	0.60815	0.98	16	43	0.72881	0.57238	0.98	47	48	0.50526	0.49436
0.985	60	37	0.38144	0.38723	7.84	29	50	0.63291	0.51168	0.98	37	56	0.60215	0.59406	1.568	16	31	0.65957	0.60815	0.985	22	29	0.56863	0.57238	0.985	36	44	0.55	0.49436
0.99	49	39	0.44318	0.38723	7.88	34	49	0.59036	0.51168	0.985	28	58	0.67442	0.59406	1.576	20	21	0.5122	0.60815	0.99	20	36	0.64286	0.57238	0.99	37	41	0.52564	0.49436
0.995	54	19	0.26027	0.38723	7.92	46	47	0.50538	0.51168	0.99	39	53	0.57609	0.59406	1.584	14	21	0.6	0.60815	0.995	26	33	0.55932	0.57238	0.995	43	42	0.49412	0.49436
1	58	45	0.43689	0.38723	7.96	36	49	0.57647	0.51168	0.995	31	36	0.53731	0.59406	1.592	16	32	0.66667	0.60815	1	21	27	0.5625	0.57238	1	39	42	0.51852	0.49436
1.005	52	42	0.44681	0.38723	8	39	32	0.4507	0.51168	1	37	44	0.54321	0.59406	1.6	27	29	0.51786	0.60815	1.005	22	32	0.59259	0.57238	1.005	42	53	0.55789	0.49436
1.01	42	36	0.46154	0.38723	8.04	32	46	0.58974	0.51168	1.005	27	62	0.69663	0.59406	1.608	17	30	0.6383	0.60815	1.01	30	39	0.56522	0.57238	1.01	44	37	0.45679	0.49436
1.015	73	25	0.2551	0.38723	8.08	43	40	0.48193	0.51168	1.01	31	56	0.64368	0.59406	1.616	20	18	0.47368	0.60815	1.015	24	35	0.59322	0.57238	1.015	34	43	0.55844	0.49436
1.02	59	29	0.32955	0.38723	8.12	34	45	0.56962	0.51168	1.015	53	55	0.50926	0.59406	1.624	26	36	0.58065	0.60815	1.02	29	30	0.50847	0.57238	1.02	32	38	0.54286	0.49436
1.025	48	29	0.37662	0.38723	8.16	39	42	0.51852	0.51168	1.02	28	67	0.70526	0.59406	1.632	14	18	0.5625	0.60815	1.025	20	32	0.61538	0.57238	1.025	32	42	0.56757	0.49436
1.03	49	30	0.37975	0.38723	8.2	40	32	0.44444	0.51168	1.025	25	51	0.67105	0.59406	1.64	13	29	0.69048	0.60815	1.03	18	32	0.64	0.57238	1.03	45	37	0.45122	0.49436
1.035	54	33	0.37931	0.38723	8.24	47	43	0.47778	0.51168	1.03	23	54	0.7013	0.59406	1.648	15	27	0.64286	0.60815	1.035	40	35	0.46667	0.57238	1.035	39	48	0.55172	0.49436
1.04	45	40	0.47059	0.38723	8.28	49	40	0.44944	0.51168	1.035	43	45	0.51136	0.59406	1.656	18	27	0.6	0.60815	1.04	18	36	0.66667	0.57238	1.04	42	35	0.45455	0.49436
1.045	47	26	0.35616	0.38723	8.32	41	32	0.43836	0.51168	1.04	44	45	0.50562	0.59406	1.664	29	34	0.53968	0.60815	1.045	18	36	0.66667	0.57238	1.045	45	53	0.54082	0.49436
1.05	52	34	0.39535	0.38723	8.36	30	51	0.62963	0.51168	1.045	35	47	0.57317	0.59406	1.672	23	42	0.64615	0.60815	1.05	32	19	0.37255	0.57238	1.05	34	33	0.49254	0.49436
1.055	71	42	0.37168	0.38723	8.4	42	37	0.46835	0.51168	1.05	33	60	0.64516	0.59406	1.68	20	23	0.53488	0.60815	1.055	25	24	0.4898	0.57238	1.055	54	26	0.325	0.49436
1.06	54	33	0.37931	0.38723	8.44	50	45	0.47368	0.51168	1.055	36	52	0.59091	0.59406	1.688	29	30	0.50847	0.60815	1.06	16	29	0.64444	0.57238	1.06	34	44	0.5641	0.49436
1.065	64	28	0.30435	0.38723	8.48	40	50	0.55556	0.51168	1.06	45	60	0.57143	0.59406	1.696	15	20	0.57143	0.60815	1.065	21	33	0.61111	0.57238	1.065	46	28	0.37838	0.49436
1.07	56	31	0.35632	0.38723	8.52	42	42	0.5	0.51168	1.065	24	67	0.73626	0.59406	1.704	16	25	0.60976	0.60815	1.07	15	37	0.71154	0.57238	1.07	42	44	0.51163	0.49436
1.075	47	31	0.39744	0.38723	8.56	34	47	0.58025	0.51168	1.07	49	52	0.51485	0.59406	1.712	15	19	0.55882	0.60815	1.075	23	27	0.54	0.57238	1.075	35	37	0.51389	0.49436
1.08	57	32	0.35955	0.38723	8.6	45	39	0.46429	0.51168	1.075	40	54	0.57447	0.59406	1.72	17	32	0.65306	0.60815	1.08	20	29	0.59184	0.57238	1.08	39	33	0.45833	0.49436
1.085	62	44	0.41509	0.38723	8.64	34	50	0.59524	0.51168	1.08	43	44	0.50575	0.59406	1.728	13	22	0.62857	0.60815	1.085	29	28	0.49123	0.57238	1.085	41	37	0.47436	0.49436
1.09	54	33	0.37931	0.38723	8.68	52	39	0.42857	0.51168	1.085	33	59	0.6413	0.59406	1.736	22	35	0.61404	0.60815	1.09	20	31	0.60784	0.57238	1.09	39	36	0.48	0.49436
1.095	61	32	0.34409	0.38723	8.72	45	37	0.45122	0.51168	1.09	34	54	0.61364	0.59406	1.744	24	32	0.57143	0.60815	1.095	20	18	0.47368	0.57238	1.095	36	29	0.44615	0.49436
1.1	60	39	0.39394	0.38723	8.76	45	33	0.42308	0.51168	1.095	31	38	0.55072	0.59406	1.752	19	30	0.61224	0.60815	1.1	30	25	0.45455	0.57238	1.1	44	35	0.44304	0.49436
1.105	52	28	0.35	0.38723	8.8	37	37	0.5	0.51168	1.1	36	59	0.62105	0.59406	1.76	13	22	0.62857	0.60815	1.105	15	37	0.71154	0.57238	1.105	40	29	0.42029	0.49436
1.11	53	46	0.46465	0.38723	8.84	45	41	0.47674	0.51168	1.105	43	57	0.57	0.59406	1.768	19	27	0.58696	0.60815	1.11	20	23	0.53488	0.57238	1.11	32	45	0.58442	0.49436
1.115	63	34	0.35052	0.38723	8.88	49	48	0.49485	0.51168	1.11	40	45	0.52941	0.59406	1.776	17	21	0.55263	0.60815	1.115	24	34	0.58621	0.57238	1.115	35	36	0.50704	0.49436
1.12	60	28	0.31818	0.38723	8.92	55	52	0.48598	0.51168	1.115	42	55	0.56701	0.59406	1.784	19	30	0.61224	0.60815	1.12	24	39	0.61905	0.57238	1.12	39	33	0.45833	0.49436
1.125	56	24	0.3	0.38723	8.96	38	41	0.51899	0.51168	1.12	31	52	0.62651	0.59406	1.792	23	27	0.54	0.60815	1.125	23	35	0.60345	0.57238	1.125	44	34	0.4359	0.49436
1.13	56	39	0.41053	0.38723	9	44	41	0.48235	0.51168	1.125	38	59	0.60825	0.59406	1.8	24	33	0.57895	0.60815	1.13	19	41	0.68333	0.57238	1.13	42	43	0.50588	0.49436
1.135	41	31	0.43056	0.38723	9.04	46	48	0.51064	0.51168	1.13	41	55	0.57292	0.59406	1.808	19	28	0.59574	0.60815	1.135	25	33	0.56897	0.57238	1.135	37	35	0.48611	0.49436
1.14	71	35	0.33019	0.38723	9.08	35	29	0.45313	0.51168	1.135	52	54	0.50943	0.59406	1.816	22	25	0.53191	0.60815	1.14	27	21	0.4375	0.57238	1.14	28	43	0.60563	0.49436
1.145	48	30	0.38462	0.38723	9.12	43	54	0.5567	0.51168	1.14	35	48	0.57831	0.59406	1.824	15	29	0.65909	0.60815	1.145	18	27	0.6	0.57238	1.145	33	39	0.54167	0.49436
1.15	61	36	0.37113	0.38723	9.16	33	51	0.60714	0.51168	1.145	42	54	0.5625	0.59406	1.832	14	27	0.65854	0.60815	1.15	28	38	0.57576	0.57238	1.15	59	41	0.41	0.49436
1.155	53	35	0.39773	0.38723	9.2	41	39	0.4875	0.51168	1.15	43	42	0.49412	0.59406	1.84	15	39	0.72222	0.60815	1.155	27	24	0.47059	0.57238	1.155	30	29	0.49153	0.49436
1.16	60	35	0.36842	0.38723	9.24	29	33	0.53226	0.51168	1.155	27	57	0.67857	0.59406	1.848	18	26	0.59091	0.60815	1.16	26	31	0.54386	0.57238	1.16	39	34	0.46575	0.49436
1.165	67	40	0.37383	0.38723	9.28	33	56	0.62921	0.51168	1.16	39	49	0.55682	0.59406	1.856	18	18	0.5	0.60815	1.165	33	35	0.51471	0.57238	1.165	41	42	0.50602	0.49436
1.17	55	37	0.40217	0.38723	9.32	46	49	0.51579	0.51168	1.165	31	51	0.62195	0.59406	1.864	20	26	0.56522	0.60815	1.17	22	29	0.56863	0.57238	1.17	42	30	0.41667	0.49436
1.175	67	37	0.35577	0.38723	9.36	35	36	0.50704	0.51168	1.17	42	36	0.46154	0.59406	1.872	16	26	0.61905	0.60815	1.175	29	29	0.5	0.57238	1.175	47	32	0.40506	0.49436
1.18	46	29	0.38667	0.38723	9.4	42	39	0.48148	0.51168	1.175	24	40	0.625	0.59406	1.88	16	27	0.62791	0.60815	1.18	25	36	0.59016	0.57238	1.18	34	42	0.55263	0.49436
1.185	57	32	0.35955	0.38723	9.44	38	43	0.53086	0.51168	1.18	32	49	0.60494	0.59406	1.888	16	32	0.66667	0.60815	1.185	23	31	0.57407	0.57238	1.185	37	41	0.52564	0.49436
1.19	56	47	0.45631	0.38723	9.48	42	45	0.51724	0.51168	1.185	36	59	0.62105	0.59406	1.896	20	33	0.62264	0.60815	1.19	27	32	0.54237	0.57238	1.19	36	40	0.52632	0.49436
1.195	46	27	0.36986	0.38723	9.52	37	32	0.46377	0.51168	1.19	32	41	0.56164	0.59406	1.904	14	26	0.65	0.60815	1.195	24	32	0.57143	0.57238	1.195	39	41	0.5125	0.49436
1.2	53	42	0.44211	0.38723	9.56	39	45	0.53571	0.51168	1.195	31	60	0.65934	0.59406	1.912	18	30	0.625	0.60815	1.2	23	36	0.61017	0.57238	1.2	40	38	0.48718	0.49436
1.205	77	34	0.30631	0.38723	9.6	36	31	0.46269	0.51168	1.2	40	54	0.57447	0.59406	1.92	16	30	0.65217	0.60815	1.205	18	34	0.65385	0.57238	1.205	47	41	0.46591	0.49436
1.21	56	38	0.40426	0.38723	9.64	53	40	0.43011	0.51168	1.205	42	44	0.51163	0.59406	1.928	21	18	0.46154	0.60815	1.21	21	20	0.4878	0.57238	1.21	47	35	0.42683	0.49436
1.215	60	24	0.28571	0.38723	9.68	41	56	0.57732	0.51168	1.21	32	58	0.64444	0.59406	1.936	16	37	0.69811	0.60815	1.215	14	32	0.69565	0.57238	1.215	43	34	0.44156	0.49436
1.22	74	37	0.33333	0.38723	9.72	48	40	0.45455	0.51168	1.215	32	36	0.52941	0.59406	1.944	21	35	0.625	0.60815	1.22	31	25	0.44643	0.57238	1.22	40	46	0.53488	0.49436
1.225	41	29	0.41429	0.38723	9.76	36	42	0.53846	0.51168	1.22	46	47	0.50538	0.59406	1.952	20	26	0.56522	0.60815	1.225	22	30	0.57692	0.57238	1.225	37	53	0.58889	0.49436
1.23	52	29	0.35802	0.38723	9.8	38	48	0.55814	0.51168	1.225	34	42	0.55263	0.59406	1.96	20	18	0.47368	0.60815	1.23	25	21	0.45652	0.57238	1.23	42	37	0.46835	0.49436
1.235	63	31	0.32979	0.38723	9.84	42	41	0.49398	0.51168	1.23	38	35	0.47945	0.59406	1.968	17	31	0.64583	0.60815	1.235	21	30	0.58824	0.57238	1.235	32	35	0.52239	0.49436
1.24	55	40	0.42105	0.38723	9.88	34	35	0.50725	0.51168	1.235	33	39	0.54167	0.59406	1.976	15	42	0.73684	0.60815	1.24	23	39	0.62903	0.57238	1.24	39	33	0.45833	0.49436
					9.92	46	51	0.52577	0.51168	1.24	32	51	0.61446	0.59406	1.984	19	40	0.67797	0.60815	1.245	25	30	0.54545	0.57238	1.245	48	39	0.44828	0.49436
					9.96	32	40	0.55556	0.51168	1.245	31	52	0.62651	0.59406	1.992	24	34	0.58621	0.60815	1.25	25	45	0.64286	0.57238	1.25	39	29	0.42647	0.49436
					10	37	51	0.57955	0.51168	1.25	31	39	0.55714	0.59406	2	12	28	0.7	0.60815	1.255	36	18	0.33333	0.57238	1.255	34	47	0.58025	0.49436
					10.04	39	36	0.48	0.51168	1.255	28	61	0.68539	0.59406	2.008	12	38	0.76	0.60815	1.26	26	23	0.46939	0.57238	1.26	32	39	0.5493	0.49436
					10.08	50	46	0.47917	0.51168	1.26	26	57	0.68675	0.59406	2.016	11	37	0.77083	0.60815	1.265	31	30	0.4918	0.57238	1.265	36	42	0.53846	0.49436
					10.12	43	37	0.4625	0.51168	1.265	40	61	0.60396	0.59406	2.024	16	23	0.58974	0.60815	1.27	16	37	0.69811	0.57238	1.27	30	40	0.57143	0.49436
					10.16	51	44	0.46316	0.51168	1.27	28	57	0.67059	0.59406	2.032	14	31	0.68889	0.60815	1.275	26	29	0.52727	0.57238	1.275	47	35	0.42683	0.49436
					10.2	36	38	0.51351	0.51168	1.275	32	56	0.63636	0.59406	2.04	13	33	0.71739	0.60815	1.28	24	26	0.52	0.57238	1.28	27	35	0.56452	0.49436
					10.24	37	39	0.51316	0.51168	1.28	23	58	0.71605	0.59406	2.048	15	21	0.58333	0.60815	1.285	22	27	0.55102	0.57238	1.285	48	28	0.36842	0.49436
					10.28	37	38	0.50667	0.51168	1.285	44	63	0.58879	0.59406	2.056	14	21	0.6	0.60815	1.29	20	29	0.59184	0.57238	1.29	43	42	0.49412	0.49436
					10.32	47	49	0.51042	0.51168	1.29	27	60	0.68966	0.59406	2.064	12	22	0.64706	0.60815	1.295	19	41	0.68333	0.57238	1.295	41	46	0.52874	0.49436
					10.36	30	41	0.57746	0.51168	1.295	46	40	0.46512	0.59406	2.072	17	25	0.59524	0.60815	1.3	22	29	0.56863	0.57238	1.3	40	43	0.51807	0.49436
					10.4	42	49	0.53846	0.51168	1.3	34	55	0.61798	0.59406	2.08	18	28	0.6087	0.60815	1.305	37	27	0.42188	0.57238	1.305	39	53	0.57609	0.49436
					10.44	44	55	0.55556	0.51168	1.305	36	51	0.58621	0.59406	2.088	18	36	0.66667	0.60815	1.31	25	39	0.60938	0.57238	1.31	48	54	0.52941	0.49436
					10.48	35	31	0.4697	0.51168	1.31	40	49	0.55056	0.59406	2.096	14	33	0.70213	0.60815	1.315	26	29	0.52727	0.57238	1.315	62	41	0.39806	0.49436
					10.52	48	46	0.48936	0.51168	1.315	33	57	0.63333	0.59406	2.104	10	37	0.78723	0.60815	1.32	28	45	0.61644	0.57238	1.32	34	37	0.52113	0.49436
					10.56	35	42	0.54545	0.51168	1.32	34	50	0.59524	0.59406	2.112	16	37	0.69811	0.60815	1.325	35	32	0.47761	0.57238	1.325	35	39	0.52703	0.49436
					10.6	40	39	0.49367	0.51168	1.325	40	40	0.5	0.59406	2.12	19	26	0.57778	0.60815	1.33	27	37	0.57813	0.57238	1.33	39	49	0.55682	0.49436
					10.64	31	36	0.53731	0.51168	1.33	35	57	0.61957	0.59406	2.128	20	23	0.53488	0.60815	1.335	18	31	0.63265	0.57238	1.335	44	40	0.47619	0.49436
					10.68	39	45	0.53571	0.51168	1.335	35	61	0.63542	0.59406	2.136	24	31	0.56364	0.60815	1.34	20	27	0.57447	0.57238	1.34	31	35	0.5303	0.49436
					10.72	32	53	0.62353	0.51168	1.34	40	42	0.5122	0.59406	2.144	17	26	0.60465	0.60815	1.345	24	36	0.6	0.57238	1.345	32	40	0.55556	0.49436
			--	--	10.76	38	36	0.48649	0.51168	1.345	35	67	0.65686	0.59406	2.152	15	28	0.65116	0.60815	1.35	27	26	0.49057	0.57238	1.35	42	45	0.51724	0.49436
			--	--	10.8	41	36	0.46753	0.51168	1.35	39	58	0.59794	0.59406	2.16	12	36	0.75	0.60815	1.355	34	20	0.37037	0.57238	1.355	39	40	0.50633	0.49436
			--	--	10.84	34	35	0.50725	0.51168	1.355	41	60	0.59406	0.59406	2.168	15	17	0.53125	0.60815	1.36	28	38	0.57576	0.57238	1.36	31	36	0.53731	0.49436
			--	--	10.88	42	54	0.5625	0.51168	1.36	42	59	0.58416	0.59406	2.176	13	37	0.74	0.60815	1.365	27	35	0.56452	0.57238	1.365	39	43	0.52439	0.49436
			--	--	10.92	39	41	0.5125	0.51168	1.365	34	60	0.6383	0.59406	2.184	11	28	0.71795	0.60815	1.37	24	33	0.57895	0.57238	1.37	50	43	0.46237	0.49436
			--	--	10.96	33	32	0.49231	0.51168	1.37	38	62	0.62	0.59406	2.192	22	23	0.51111	0.60815	1.375	21	25	0.54348	0.57238	1.375	33	36	0.52174	0.49436
			--	--	11	42	38	0.475	0.51168	1.375	36	50	0.5814	0.59406	2.2	12	27	0.69231	0.60815	1.38	25	25	0.5	0.57238	1.38	41	32	0.43836	0.49436
			--	--	11.04	45	41	0.47674	0.51168	1.38	32	39	0.5493	0.59406	2.208	23	23	0.5	0.60815	1.385	27	28	0.50909	0.57238	1.385	49	44	0.47312	0.49436
			--	--	11.08	34	42	0.55263	0.51168	1.385	37	58	0.61053	0.59406	2.216	13	23	0.63889	0.60815	1.39	24	41	0.63077	0.57238	1.39	30	33	0.52381	0.49436
			--	--	11.12	49	42	0.46154	0.51168	1.39	35	55	0.61111	0.59406	2.224	11	24	0.68571	0.60815	1.395	32	27	0.45763	0.57238	1.395	50	54	0.51923	0.49436
			--	--	11.16	35	48	0.57831	0.51168	1.395	41	44	0.51765	0.59406	2.232	9	24	0.72727	0.60815	1.4	16	25	0.60976	0.57238	1.4	33	46	0.58228	0.49436
			--	--	11.2	43	31	0.41892	0.51168	1.4	37	47	0.55952	0.59406	2.24	15	29	0.65909	0.60815	1.405	26	23	0.46939	0.57238	1.405	33	45	0.57692	0.49436
			--	--	11.24	32	45	0.58442	0.51168	1.405	29	56	0.65882	0.59406	2.248	19	37	0.66071	0.60815	1.41	23	38	0.62295	0.57238	1.41	35	49	0.58333	0.49436
			--	--	11.28	33	35	0.51471	0.51168	1.41	35	53	0.60227	0.59406	2.256	10	32	0.7619	0.60815	1.415	25	28	0.5283	0.57238	1.415	33	39	0.54167	0.49436
			--	--	11.32	38	52	0.57778	0.51168	1.415	31	56	0.64368	0.59406	2.264	24	21	0.46667	0.60815	1.42	19	22	0.53659	0.57238	1.42	55	34	0.38202	0.49436
			--	--	11.36	38	43	0.53086	0.51168	1.42	33	54	0.62069	0.59406	2.272	21	24	0.53333	0.60815	1.425	31	28	0.47458	0.57238	1.425	40	43	0.51807	0.49436
			--	--	11.4	30	21	0.41176	0.51168	1.425	33	60	0.64516	0.59406	2.28	20	30	0.6	0.60815	1.43	21	39	0.65	0.57238	1.43	40	40	0.5	0.49436
			--	--	11.44	33	52	0.61176	0.51168	1.43	43	40	0.48193	0.59406	2.288	21	28	0.57143	0.60815	1.435	21	37	0.63793	0.57238	1.435	43	48	0.52747	0.49436
			--	--	11.48	33	35	0.51471	0.51168	1.435	35	64	0.64646	0.59406	2.296	22	29	0.56863	0.60815	1.44	26	37	0.5873	0.57238	1.44	60	48	0.44444	0.49436
			--	--	11.52	36	45	0.55556	0.51168	1.44	47	64	0.57658	0.59406	2.304	23	24	0.51064	0.60815	1.445	18	29	0.61702	0.57238	1.445	40	49	0.55056	0.49436
			--	--	11.56	31	35	0.5303	0.51168	1.445	40	46	0.53488	0.59406	2.312	14	25	0.64103	0.60815	1.45	21	39	0.65	0.57238	1.45	43	39	0.47561	0.49436
			--	--	11.6	48	48	0.5	0.51168	1.45	28	49	0.63636	0.59406	2.32	20	32	0.61538	0.60815	1.455	22	41	0.65079	0.57238	1.455	52	52	0.5	0.49436
			--	--	11.64	42	45	0.51724	0.51168	1.455	28	28	0.5	0.59406	2.328	15	37	0.71154	0.60815	1.46	20	27	0.57447	0.57238	1.46	31	41	0.56944	0.49436
			--	--	11.68	35	35	0.5	0.51168	1.46	30	51	0.62963	0.59406	2.336	21	31	0.59615	0.60815	1.465	28	28	0.5	0.57238	1.465	30	39	0.56522	0.49436
			--	--	11.72	32	37	0.53623	0.51168	1.465	43	48	0.52747	0.59406	2.344	16	26	0.61905	0.60815	1.47	14	31	0.68889	0.57238	1.47	41	39	0.4875	0.49436
			--	--	11.76	34	34	0.5	0.51168	1.47	37	51	0.57955	0.59406	2.352	12	37	0.7551	0.60815	1.475	21	23	0.52273	0.57238	1.475	27	45	0.625	0.49436
			--	--	11.8	41	44	0.51765	0.51168	1.475	36	35	0.49296	0.59406	2.36	19	23	0.54762	0.60815	1.48	23	33	0.58929	0.57238	1.48	36	32	0.47059	0.49436
			--	--	11.84	43	33	0.43421	0.51168	1.48	37	48	0.56471	0.59406	2.368	20	21	0.5122	0.60815	1.485	27	53	0.6625	0.57238	1.485	27	41	0.60294	0.49436
			--	--	11.88	27	40	0.59701	0.51168	1.485	41	55	0.57292	0.59406	2.376	17	27	0.61364	0.60815	1.49	12	31	0.72093	0.57238	1.49	49	29	0.37179	0.49436
			--	--	11.92	33	43	0.56579	0.51168	1.49	35	37	0.51389	0.59406	2.384	18	30	0.625	0.60815	1.495	20	26	0.56522	0.57238	1.495	54	36	0.4	0.49436
			--	--	11.96	44	41	0.48235	0.51168	1.495	31	48	0.60759	0.59406	2.392	28	33	0.54098	0.60815	1.5	17	26	0.60465	0.57238	1.5	53	42	0.44211	0.49436
			--	--	12	53	47	0.47	0.51168	1.5	34	52	0.60465	0.59406	2.4	16	29	0.64444	0.60815	1.505	25	38	0.60317	0.57238	1.505	26	47	0.64384	0.49436
			--	--	12.04	26	35	0.57377	0.51168	1.505	33	51	0.60714	0.59406	2.408	15	20	0.57143	0.60815	1.51	28	32	0.53333	0.57238	1.51	37	43	0.5375	0.49436
			--	--	12.08	36	54	0.6	0.51168	1.51	39	50	0.5618	0.59406	2.416	18	26	0.59091	0.60815	1.515	31	40	0.56338	0.57238	1.515	55	34	0.38202	0.49436
			--	--	12.12	43	42	0.49412	0.51168	1.515	32	48	0.6	0.59406	2.424	15	23	0.60526	0.60815	1.52	26	32	0.55172	0.57238	1.52	51	44	0.46316	0.49436
			--	--	12.16	34	46	0.575	0.51168	1.52	23	45	0.66176	0.59406	2.432	10	24	0.70588	0.60815	1.525	34	35	0.50725	0.57238	1.525	38	31	0.44928	0.49436
			--	--	12.2	32	47	0.59494	0.51168	1.525	29	48	0.62338	0.59406	2.44	15	26	0.63415	0.60815	1.53	26	19	0.42222	0.57238	1.53	38	42	0.525	0.49436
			--	--	12.24	29	41	0.58571	0.51168	1.53	30	62	0.67391	0.59406	2.448	19	26	0.57778	0.60815	1.535	25	29	0.53704	0.57238	1.535	42	40	0.4878	0.49436
			--	--	12.28	38	35	0.47945	0.51168	1.535	50	42	0.45652	0.59406	2.456	19	31	0.62	0.60815	1.54	23	29	0.55769	0.57238	1.54	37	47	0.55952	0.49436
			--	--	12.32	37	44	0.54321	0.51168	1.54	37	51	0.57955	0.59406	2.464	24	24	0.5	0.60815	1.545	14	29	0.67442	0.57238	1.545	34	31	0.47692	0.49436
			--	--	12.36	43	42	0.49412	0.51168	1.545	38	54	0.58696	0.59406	2.472	13	18	0.58065	0.60815	1.55	16	27	0.62791	0.57238	1.55	39	40	0.50633	0.49436
			--	--	12.4	41	54	0.56842	0.51168	1.55	40	59	0.59596	0.59406	2.48	25	29	0.53704	0.60815	1.555	22	38	0.63333	0.57238	1.555	32	43	0.57333	0.49436
			--	--	12.44	48	40	0.45455	0.51168	1.555	37	63	0.63	0.59406	2.488	24	28	0.53846	0.60815	1.56	24	22	0.47826	0.57238	1.56	26	44	0.62857	0.49436
			--	--	12.48	46	47	0.50538	0.51168	1.56	27	36	0.57143	0.59406	2.496	15	38	0.71698	0.60815	1.565	24	30	0.55556	0.57238	1.565	39	34	0.46575	0.49436
			--	--	12.52	35	48	0.57831	0.51168	1.565	31	49	0.6125	0.59406	2.504	16	30	0.65217	0.60815	1.57	23	37	0.61667	0.57238	1.57	45	36	0.44444	0.49436
			--	--	12.56	31	33	0.51563	0.51168	1.57	34	51	0.6	0.59406	2.512	13	27	0.675	0.60815	1.575	21	31	0.59615	0.57238	1.575	35	30	0.46154	0.49436
			--	--	12.6	42	27	0.3913	0.51168	1.575	30	32	0.51613	0.59406	2.52	16	17	0.51515	0.60815	1.58	23	38	0.62295	0.57238	1.58	41	36	0.46753	0.49436
			--	--	12.64	55	47	0.46078	0.51168	1.58	36	43	0.5443	0.59406	2.528	19	23	0.54762	0.60815	1.585	23	32	0.58182	0.57238	1.585	43	44	0.50575	0.49436
			--	--	12.68	35	33	0.48529	0.51168	1.585	43	46	0.51685	0.59406	2.536	20	20	0.5	0.60815	1.59	20	27	0.57447	0.57238	1.59	56	31	0.35632	0.49436
			--	--	12.72	25	34	0.57627	0.51168	1.59	25	46	0.64789	0.59406	2.544	18	30	0.625	0.60815	1.595	21	26	0.55319	0.57238	1.595	48	31	0.39241	0.49436
			--	--	12.76	35	48	0.57831	0.51168	1.595	32	54	0.62791	0.59406	2.552	19	25	0.56818	0.60815	1.6	31	30	0.4918	0.57238	1.6	44	38	0.46341	0.49436
			--	--	12.8	37	54	0.59341	0.51168	1.6	39	53	0.57609	0.59406	2.56	10	32	0.7619	0.60815	1.605	20	28	0.58333	0.57238	1.605	36	34	0.48571	0.49436
			--	--	12.84	35	40	0.53333	0.51168	1.605	30	48	0.61538	0.59406	2.568	18	23	0.56098	0.60815	1.61	29	26	0.47273	0.57238	1.61	29	34	0.53968	0.49436
			--	--	12.88	34	44	0.5641	0.51168	1.61	43	43	0.5	0.59406	2.576	17	33	0.66	0.60815	1.615	29	36	0.55385	0.57238	1.615	42	36	0.46154	0.49436
			--	--	12.92	36	45	0.55556	0.51168	1.615	31	57	0.64773	0.59406	2.584	14	25	0.64103	0.60815	1.62	29	28	0.49123	0.57238	1.62	50	42	0.45652	0.49436
			--	--	12.96	42	38	0.475	0.51168	1.62	36	48	0.57143	0.59406	2.592	16	27	0.62791	0.60815	1.625	16	33	0.67347	0.57238	1.625	39	42	0.51852	0.49436
			--	--	13	38	39	0.50649	0.51168	1.625	35	64	0.64646	0.59406	2.6	22	30	0.57692	0.60815	1.63	36	29	0.44615	0.57238	1.63	34	42	0.55263	0.49436
			--	--	13.04	44	34	0.4359	0.51168	1.63	32	45	0.58442	0.59406	2.608	11	26	0.7027	0.60815	1.635	21	33	0.61111	0.57238	1.635	33	40	0.54795	0.49436
			--	--	13.08	40	41	0.50617	0.51168	1.635	43	55	0.56122	0.59406	2.616	18	26	0.59091	0.60815	1.64	25	35	0.58333	0.57238	1.64	39	40	0.50633	0.49436
			--	--	13.12	33	47	0.5875	0.51168	1.64	38	58	0.60417	0.59406	2.624	18	27	0.6	0.60815	1.645	25	26	0.5098	0.57238	1.645	52	41	0.44086	0.49436
			--	--	13.16	30	45	0.6	0.51168	1.645	32	43	0.57333	0.59406	2.632	18	19	0.51351	0.60815	1.65	24	34	0.58621	0.57238	1.65	44	26	0.37143	0.49436
			--	--	13.2	40	45	0.52941	0.51168	1.65	38	59	0.60825	0.59406	2.64	19	26	0.57778	0.60815	1.655	30	33	0.52381	0.57238	1.655	52	39	0.42857	0.49436
			--	--	13.24	42	46	0.52273	0.51168	1.655	21	51	0.70833	0.59406	2.648	15	22	0.59459	0.60815	1.66	22	33	0.6	0.57238	1.66	49	43	0.46739	0.49436
			--	--	13.28	43	41	0.4881	0.51168	1.66	22	52	0.7027	0.59406	2.656	18	26	0.59091	0.60815	1.665	25	30	0.54545	0.57238	1.665	47	24	0.33803	0.49436
			--	--	13.32	33	47	0.5875	0.51168	1.665	32	37	0.53623	0.59406	2.664	17	27	0.61364	0.60815	1.67	27	42	0.6087	0.57238	1.67	33	35	0.51471	0.49436
			--	--	13.36	39	44	0.53012	0.51168	1.67	40	49	0.55056	0.59406	2.672	14	20	0.58824	0.60815	1.675	16	30	0.65217	0.57238	1.675	43	45	0.51136	0.49436
			--	--	13.4	41	43	0.5119	0.51168	1.675	38	48	0.55814	0.59406	2.68	16	30	0.65217	0.60815	1.68	16	40	0.71429	0.57238	1.68	38	57	0.6	0.49436
			--	--	13.44	49	39	0.44318	0.51168	1.68	37	57	0.60638	0.59406	2.688	18	29	0.61702	0.60815	1.685	16	47	0.74603	0.57238	1.685	38	43	0.53086	0.49436
			--	--	13.48	33	35	0.51471	0.51168	1.685	26	51	0.66234	0.59406	2.696	13	20	0.60606	0.60815	1.69	23	43	0.65152	0.57238	1.69	39	37	0.48684	0.49436
			--	--	13.52	42	51	0.54839	0.51168	1.69	39	69	0.63889	0.59406	2.704	14	24	0.63158	0.60815	1.695	29	27	0.48214	0.57238	1.695	37	30	0.44776	0.49436
			--	--	13.56	32	46	0.58974	0.51168	1.695	31	55	0.63953	0.59406	2.712	16	22	0.57895	0.60815	1.7	11	32	0.74419	0.57238	1.7	55	49	0.47115	0.49436
			--	--	13.6	39	48	0.55172	0.51168	1.7	26	66	0.71739	0.59406	2.72	18	20	0.52632	0.60815	1.705	17	35	0.67308	0.57238	1.705	32	35	0.52239	0.49436
			--	--	13.64	57	40	0.41237	0.51168	1.705	32	57	0.64045	0.59406	2.728	17	22	0.5641	0.60815	1.71	37	43	0.5375	0.57238	1.71	41	33	0.44595	0.49436
			--	--	13.68	37	37	0.5	0.51168	1.71	33	61	0.64894	0.59406	2.736	15	30	0.66667	0.60815	1.715	23	26	0.53061	0.57238	1.715	34	27	0.44262	0.49436
			--	--	13.72	39	34	0.46575	0.51168	1.715	31	56	0.64368	0.59406	2.744	14	37	0.72549	0.60815	1.72	29	32	0.52459	0.57238	1.72	52	37	0.41573	0.49436
			--	--	13.76	34	40	0.54054	0.51168	1.72	37	45	0.54878	0.59406	2.752	24	24	0.5	0.60815	1.725	19	38	0.66667	0.57238	1.725	52	39	0.42857	0.49436
			--	--	13.8	29	40	0.57971	0.51168	1.725	37	56	0.60215	0.59406	2.76	19	24	0.55814	0.60815	1.73	42	18	0.3	0.57238	1.73	47	31	0.39744	0.49436
			--	--	13.84	38	48	0.55814	0.51168	1.73	40	57	0.58763	0.59406	2.768	19	29	0.60417	0.60815	1.735	22	31	0.58491	0.57238	1.735	44	41	0.48235	0.49436
			--	--	13.88	55	41	0.42708	0.51168	1.735	39	60	0.60606	0.59406	2.776	18	15	0.45455	0.60815	1.74	21	39	0.65	0.57238	1.74	37	39	0.51316	0.49436
			--	--	13.92	33	53	0.61628	0.51168	1.74	35	36	0.50704	0.59406	2.784	12	28	0.7	0.60815	1.745	22	30	0.57692	0.57238	1.745	36	43	0.5443	0.49436
			--	--	13.96	38	39	0.50649	0.51168	1.745	33	47	0.5875	0.59406	2.792	27	25	0.48077	0.60815	1.75	20	29	0.59184	0.57238	1.75	38	39	0.50649	0.49436
			--	--	14	44	47	0.51648	0.51168	1.75	37	49	0.56977	0.59406	2.8	24	24	0.5	0.60815	1.755	24	36	0.6	0.57238	1.755	34	54	0.61364	0.49436
			--	--	14.04	38	47	0.55294	0.51168	1.755	33	53	0.61628	0.59406	2.808	11	34	0.75556	0.60815	1.76	19	34	0.64151	0.57238	1.76	47	33	0.4125	0.49436
			--	--	14.08	29	51	0.6375	0.51168	1.76	38	45	0.54217	0.59406	2.816	13	20	0.60606	0.60815	1.765	26	28	0.51852	0.57238	1.765	41	46	0.52874	0.49436
			--	--	14.12	48	27	0.36	0.51168	1.765	31	49	0.6125	0.59406	2.824	27	24	0.47059	0.60815	1.77	26	31	0.54386	0.57238	1.77	30	41	0.57746	0.49436
			--	--	14.16	27	45	0.625	0.51168	1.77	37	48	0.56471	0.59406	2.832	17	17	0.5	0.60815	1.775	29	29	0.5	0.57238	1.775	44	36	0.45	0.49436
			--	--	14.2	39	40	0.50633	0.51168	1.775	34	55	0.61798	0.59406	2.84	24	25	0.5102	0.60815	1.78	31	31	0.5	0.57238	1.78	47	37	0.44048	0.49436
			--	--	14.24	40	55	0.57895	0.51168	1.78	32	54	0.62791	0.59406	2.848	20	23	0.53488	0.60815	1.785	21	30	0.58824	0.57238	1.785	27	33	0.55	0.49436
			--	--	14.28	35	46	0.5679	0.51168	1.785	34	46	0.575	0.59406	2.856	16	29	0.64444	0.60815	1.79	18	30	0.625	0.57238	1.79	34	45	0.56962	0.49436
			--	--	14.32	48	43	0.47253	0.51168	1.79	30	40	0.57143	0.59406	2.864	17	28	0.62222	0.60815	1.795	16	51	0.76119	0.57238	1.795	53	46	0.46465	0.49436
			--	--	14.36	40	42	0.5122	0.51168	1.795	43	35	0.44872	0.59406	2.872	23	30	0.56604	0.60815	1.8	29	35	0.54688	0.57238	1.8	41	46	0.52874	0.49436
			--	--	14.4	41	46	0.52874	0.51168	1.8	47	52	0.52525	0.59406	2.88	19	34	0.64151	0.60815	1.805	19	26	0.57778	0.57238	1.805	46	45	0.49451	0.49436
			--	--	14.44	39	49	0.55682	0.51168	1.805	30	64	0.68085	0.59406	2.888	15	25	0.625	0.60815	1.81	16	19	0.54286	0.57238	1.81	41	52	0.55914	0.49436
			--	--	14.48	39	32	0.4507	0.51168	1.81	39	62	0.61386	0.59406	2.896	11	24	0.68571	0.60815	1.815	28	29	0.50877	0.57238	1.815	41	39	0.4875	0.49436
			--	--	14.52	45	49	0.52128	0.51168	1.815	35	57	0.61957	0.59406	2.904	17	22	0.5641	0.60815	1.82	22	33	0.6	0.57238	1.82	39	34	0.46575	0.49436
			--	--	14.56	49	53	0.51961	0.51168	1.82	28	53	0.65432	0.59406	2.912	18	31	0.63265	0.60815	1.825	28	37	0.56923	0.57238	1.825	49	42	0.46154	0.49436
			--	--	14.6	28	46	0.62162	0.51168	1.825	30	34	0.53125	0.59406	2.92	13	22	0.62857	0.60815	1.83	31	33	0.51563	0.57238	1.83	31	43	0.58108	0.49436
			--	--	14.64	39	42	0.51852	0.51168	1.83	44	38	0.46341	0.59406	2.928	19	29	0.60417	0.60815	1.835	20	37	0.64912	0.57238	1.835	45	52	0.53608	0.49436
			--	--	14.68	34	35	0.50725	0.51168	1.835	40	49	0.55056	0.59406	2.936	20	25	0.55556	0.60815	1.84	25	33	0.56897	0.57238	1.84	28	58	0.67442	0.68
			--	--	14.72	45	32	0.41558	0.51168	1.84	29	53	0.64634	0.59406	2.944	18	29	0.61702	0.60815	1.845	20	32	0.61538	0.57238	1.845	28	55	0.66265	0.68
			--	--	14.76	33	50	0.60241	0.51168	1.845	49	47	0.48958	0.59406	2.952	21	30	0.58824	0.60815	1.85	18	25	0.5814	0.57238	1.85	14	43	0.75439	0.68
			--	--	14.8	30	43	0.58904	0.51168	1.85	31	59	0.65556	0.59406	2.96	25	28	0.5283	0.60815	1.855	27	25	0.48077	0.57238	1.855	26	44	0.62857	0.68
			--	--	14.84	29	48	0.62338	0.51168	1.855	25	60	0.70588	0.59406	2.968	17	36	0.67925	0.60815	1.86	21	29	0.58	0.57238	1.86	20	48	0.70588	0.68
			--	--	14.88	31	43	0.58108	0.51168	1.86	33	62	0.65263	0.59406	2.976	16	39	0.70909	0.60815	1.865	20	39	0.66102	0.57238	1.865	33	58	0.63736	0.68
			--	--	14.92	44	47	0.51648	0.51168	1.865	25	48	0.65753	0.59406	2.984	23	18	0.43902	0.60815	1.87	17	31	0.64583	0.57238	1.87	22	67	0.75281	0.68
			--	--	14.96	43	38	0.46914	0.51168	1.87	38	55	0.5914	0.59406	2.992	17	28	0.62222	0.60815	1.875	18	38	0.67857	0.57238	1.875	22	68	0.75556	0.68
			--	--	15	39	39	0.5	0.51168	1.875	43	59	0.57843	0.59406	3	15	30	0.66667	0.60815	1.88	19	32	0.62745	0.57238	1.88	36	34	0.48571	0.49436
			--	--	15.04	39	26	0.4	0.51168	1.88	34	41	0.54667	0.59406	3.008	21	29	0.58	0.60815	1.885	27	25	0.48077	0.57238	1.885	45	26	0.3662	0.49436
			--	--	15.08	38	45	0.54217	0.51168	1.885	29	48	0.62338	0.59406	3.016	20	36	0.64286	0.60815	1.89	19	33	0.63462	0.57238	1.89	47	45	0.48913	0.49436
			--	--	15.12	52	50	0.4902	0.51168	1.89	41	52	0.55914	0.59406	3.024	17	32	0.65306	0.60815	1.895	27	32	0.54237	0.57238	1.895	42	36	0.46154	0.49436
			--	--	15.16	40	37	0.48052	0.51168	1.895	24	47	0.66197	0.59406	3.032	18	31	0.63265	0.60815	1.9	18	37	0.67273	0.57238	1.9	44	34	0.4359	0.49436
			--	--	15.2	37	23	0.38333	0.51168	1.9	44	35	0.44304	0.59406	3.04	24	30	0.55556	0.60815	1.905	18	22	0.55	0.57238	1.905	35	37	0.51389	0.49436
			--	--	15.24	37	45	0.54878	0.51168	1.905	39	50	0.5618	0.59406	3.048	27	26	0.49057	0.60815	1.91	22	36	0.62069	0.57238	1.91	42	47	0.52809	0.49436
			--	--	15.28	41	48	0.53933	0.51168	1.91	33	45	0.57692	0.59406	3.056	14	21	0.6	0.60815	1.915	32	35	0.52239	0.57238	1.915	46	32	0.41026	0.49436
			--	--	15.32	32	36	0.52941	0.51168	1.915	21	53	0.71622	0.59406	3.064	17	39	0.69643	0.60815	1.92	26	33	0.55932	0.57238	1.92	38	44	0.53659	0.49436
			--	--	15.36	33	37	0.52857	0.51168	1.92	35	56	0.61538	0.59406	3.072	17	26	0.60465	0.60815	1.925	30	33	0.52381	0.57238	1.925	51	30	0.37037	0.49436
			--	--	15.4	33	39	0.54167	0.51168	1.925	25	42	0.62687	0.59406	3.08	8	33	0.80488	0.60815	1.93	21	29	0.58	0.57238	1.93	37	46	0.55422	0.49436
			--	--	15.44	44	52	0.54167	0.51168	1.93	43	46	0.51685	0.59406	3.088	17	23	0.575	0.60815	1.935	30	29	0.49153	0.57238	1.935	45	42	0.48276	0.49436
			--	--	15.48	34	38	0.52778	0.51168	1.935	39	58	0.59794	0.59406	3.096	16	25	0.60976	0.60815	1.94	13	38	0.7451	0.57238	1.94	37	44	0.54321	0.49436
			--	--	15.52	53	49	0.48039	0.51168	1.94	31	28	0.47458	0.59406	3.104	11	27	0.71053	0.60815	1.945	21	30	0.58824	0.57238	1.945	55	34	0.38202	0.49436
			--	--	15.56	42	54	0.5625	0.51168	1.945	32	54	0.62791	0.59406	3.112	16	21	0.56757	0.60815	1.95	22	28	0.56	0.57238	1.95	53	50	0.48544	0.49436
			--	--	15.6	47	51	0.52041	0.51168	1.95	35	49	0.58333	0.59406	3.12	24	32	0.57143	0.60815	1.955	23	35	0.60345	0.57238	1.955	37	39	0.51316	0.49436
			--	--	15.64	48	48	0.5	0.51168	1.955	36	50	0.5814	0.59406	3.128	9	31	0.775	0.60815	1.96	25	35	0.58333	0.57238	1.96	42	37	0.46835	0.49436
			--	--	15.68	42	37	0.46835	0.51168	1.96	31	58	0.65169	0.59406	3.136	19	38	0.66667	0.60815	1.965	30	27	0.47368	0.57238	1.965	40	36	0.47368	0.49436
			--	--		--	--	--	--	1.965	40	48	0.54545	0.59406	3.144	29	32	0.52459	0.60815	1.97	21	36	0.63158	0.57238	1.97	42	33	0.44	0.49436
			--	--		--	--	--	--	1.97	22	70	0.76087	0.59406	3.152	22	24	0.52174	0.60815	1.975	27	32	0.54237	0.57238	1.975	34	36	0.51429	0.49436
			--	--		--	--	--	--	1.975	33	44	0.57143	0.59406	3.16	17	28	0.62222	0.60815	1.98	29	34	0.53968	0.57238	1.98	41	44	0.51765	0.49436
			--	--		--	--	--	--	1.98	35	71	0.66981	0.59406	3.168	13	22	0.62857	0.60815	1.985	20	28	0.58333	0.57238	1.985	34	42	0.55263	0.49436
			--	--		--	--	--	--	1.985	44	49	0.52688	0.59406	3.176	18	31	0.63265	0.60815	1.99	27	40	0.59701	0.57238	1.99	34	47	0.58025	0.49436
			--	--		--	--	--	--	1.99	35	65	0.65	0.59406	3.184	18	26	0.59091	0.60815	1.995	22	26	0.54167	0.57238	1.995	39	48	0.55172	0.49436
			--	--		--	--	--	--	1.995	39	50	0.5618	0.59406	3.192	17	33	0.66	0.60815	2	18	30	0.625	0.57238	2	56	35	0.38462	0.49436
			--	--		--	--	--	--	2	33	47	0.5875	0.59406	3.2	18	21	0.53846	0.60815	2.005	21	21	0.5	0.57238	2.005	38	48	0.55814	0.49436
			--	--		--	--	--	--	2.005	29	55	0.65476	0.59406	3.208	16	23	0.58974	0.60815	2.01	18	28	0.6087	0.57238	2.01	44	47	0.51648	0.49436
			--	--		--	--	--	--	2.01	42	44	0.51163	0.59406	3.216	15	32	0.68085	0.60815	2.015	19	19	0.5	0.57238	2.015	39	38	0.49351	0.49436
			--	--		--	--	--	--	2.015	41	55	0.57292	0.59406	3.224	17	30	0.6383	0.60815	2.02	31	26	0.45614	0.57238	2.02	38	29	0.43284	0.49436
			--	--		--	--	--	--	2.02	29	56	0.65882	0.59406	3.232	15	20	0.57143	0.60815	2.025	14	24	0.63158	0.57238	2.025	33	47	0.5875	0.49436
			--	--		--	--	--	--	2.025	37	50	0.57471	0.59406	3.24	24	18	0.42857	0.60815	2.03	23	27	0.54	0.57238	2.03	36	44	0.55	0.49436
			--	--		--	--	--	--	2.03	31	49	0.6125	0.59406	3.248	17	27	0.61364	0.60815	2.035	20	23	0.53488	0.57238	2.035	39	35	0.47297	0.49436
			--	--		--	--	--	--	2.035	45	52	0.53608	0.59406	3.256	15	29	0.65909	0.60815	2.04	17	36	0.67925	0.57238	2.04	41	27	0.39706	0.49436
			--	--		--	--	--	--	2.04	31	56	0.64368	0.59406	3.264	22	36	0.62069	0.60815	2.045	28	21	0.42857	0.57238	2.045	44	42	0.48837	0.49436
			--	--		--	--	--	--	2.045	32	60	0.65217	0.59406	3.272	16	37	0.69811	0.60815	2.05	19	28	0.59574	0.57238	2.05	34	40	0.54054	0.49436
			--	--		--	--	--	--	2.05	41	54	0.56842	0.59406	3.28	18	35	0.66038	0.60815	2.055	23	26	0.53061	0.57238	2.055	48	52	0.52	0.49436
			--	--		--	--	--	--	2.055	36	49	0.57647	0.59406	3.288	19	20	0.51282	0.60815	2.06	20	34	0.62963	0.57238	2.06	47	40	0.45977	0.49436
			--	--		--	--	--	--	2.06	28	35	0.55556	0.59406	3.296	13	25	0.65789	0.60815	2.065	27	17	0.38636	0.57238	2.065	44	41	0.48235	0.49436
			--	--		--	--	--	--	2.065	27	53	0.6625	0.59406	3.304	17	21	0.55263	0.60815	2.07	25	39	0.60938	0.57238	2.07	40	37	0.48052	0.49436
			--	--		--	--	--	--	2.07	34	40	0.54054	0.59406	3.312	10	28	0.73684	0.60815	2.075	29	47	0.61842	0.57238	2.075	31	46	0.5974	0.49436
			--	--		--	--	--	--	2.075	36	43	0.5443	0.59406	3.32	21	35	0.625	0.60815	2.08	19	28	0.59574	0.57238	2.08	29	47	0.61842	0.49436
			--	--		--	--	--	--	2.08	31	52	0.62651	0.59406	3.328	21	24	0.53333	0.60815	2.085	30	16	0.34783	0.57238	2.085	37	45	0.54878	0.49436
			--	--		--	--	--	--	2.085	38	58	0.60417	0.59406	3.336	14	21	0.6	0.60815	2.09	17	35	0.67308	0.57238	2.09	45	48	0.51613	0.49436
			--	--		--	--	--	--	2.09	27	46	0.63014	0.59406	3.344	19	21	0.525	0.60815	2.095	17	34	0.66667	0.57238	2.095	52	52	0.5	0.49436
			--	--		--	--	--	--	2.095	43	52	0.54737	0.59406	3.352	17	16	0.48485	0.60815	2.1	26	27	0.50943	0.57238	2.1	49	43	0.46739	0.49436
			--	--		--	--	--	--	2.1	34	49	0.59036	0.59406	3.36	25	29	0.53704	0.60815	2.105	25	34	0.57627	0.57238	2.105	40	49	0.55056	0.49436
			--	--		--	--	--	--	2.105	54	46	0.46	0.59406	3.368	17	38	0.69091	0.60815	2.11	32	34	0.51515	0.57238	2.11	30	41	0.57746	0.49436
			--	--		--	--	--	--	2.11	41	49	0.54444	0.59406	3.376	24	29	0.54717	0.60815	2.115	28	28	0.5	0.57238	2.115	34	45	0.56962	0.49436
			--	--		--	--	--	--	2.115	42	64	0.60377	0.59406	3.384	24	32	0.57143	0.60815	2.12	21	31	0.59615	0.57238	2.12	40	34	0.45946	0.49436
			--	--		--	--	--	--	2.12	35	48	0.57831	0.59406	3.392	13	21	0.61765	0.60815	2.125	18	34	0.65385	0.57238	2.125	39	49	0.55682	0.49436
			--	--		--	--	--	--	2.125	37	50	0.57471	0.59406	3.4	10	26	0.72222	0.60815	2.13	26	25	0.4902	0.57238	2.13	51	45	0.46875	0.49436
			--	--		--	--	--	--	2.13	38	55	0.5914	0.59406	3.408	24	29	0.54717	0.60815	2.135	28	34	0.54839	0.57238	2.135	50	42	0.45652	0.49436
			--	--		--	--	--	--	2.135	49	55	0.52885	0.59406	3.416	19	31	0.62	0.60815	2.14	20	32	0.61538	0.57238	2.14	43	32	0.42667	0.49436
			--	--		--	--	--	--	2.14	43	41	0.4881	0.59406	3.424	18	19	0.51351	0.60815	2.145	18	35	0.66038	0.57238	2.145	48	48	0.5	0.49436
			--	--		--	--	--	--	2.145	34	43	0.55844	0.59406	3.432	16	30	0.65217	0.60815	2.15	18	31	0.63265	0.57238	2.15	39	33	0.45833	0.49436
			--	--		--	--	--	--	2.15	36	45	0.55556	0.59406	3.44	10	30	0.75	0.60815	2.155	18	41	0.69492	0.57238	2.155	64	48	0.42857	0.49436
			--	--		--	--	--	--	2.155	29	50	0.63291	0.59406	3.448	16	32	0.66667	0.60815	2.16	19	38	0.66667	0.57238	2.16	50	31	0.38272	0.49436
			--	--		--	--	--	--	2.16	44	51	0.53684	0.59406	3.456	19	33	0.63462	0.60815	2.165	25	40	0.61538	0.57238	2.165	33	43	0.56579	0.49436
			--	--		--	--	--	--	2.165	36	43	0.5443	0.59406	3.464	18	22	0.55	0.60815	2.17	26	34	0.56667	0.57238	2.17	46	39	0.45882	0.49436
			--	--		--	--	--	--	2.17	34	59	0.63441	0.59406	3.472	14	27	0.65854	0.60815	2.175	29	26	0.47273	0.57238	2.175	47	49	0.51042	0.49436
			--	--		--	--	--	--	2.175	30	55	0.64706	0.59406	3.48	16	28	0.63636	0.60815	2.18	21	24	0.53333	0.57238	2.18	38	43	0.53086	0.49436
			--	--		--	--	--	--	2.18	37	47	0.55952	0.59406	3.488	27	33	0.55	0.60815	2.185	16	27	0.62791	0.57238	2.185	44	38	0.46341	0.49436
			--	--		--	--	--	--	2.185	31	51	0.62195	0.59406	3.496	16	32	0.66667	0.60815	2.19	22	32	0.59259	0.57238	2.19	37	43	0.5375	0.49436
			--	--		--	--	--	--	2.19	27	57	0.67857	0.59406	3.504	23	28	0.54902	0.60815	2.195	24	30	0.55556	0.57238	2.195	42	37	0.46835	0.49436
			--	--		--	--	--	--	2.195	26	51	0.66234	0.59406	3.512	11	25	0.69444	0.60815	2.2	24	31	0.56364	0.57238	2.2	40	49	0.55056	0.49436
			--	--		--	--	--	--	2.2	38	40	0.51282	0.59406	3.52	21	33	0.61111	0.60815	2.205	32	33	0.50769	0.57238	2.205	62	42	0.40385	0.49436
			--	--		--	--	--	--	2.205	36	53	0.59551	0.59406	3.528	20	33	0.62264	0.60815	2.21	22	36	0.62069	0.57238	2.21	35	45	0.5625	0.49436
			--	--		--	--	--	--	2.21	31	40	0.56338	0.59406	3.536	21	28	0.57143	0.60815	2.215	20	30	0.6	0.57238	2.215	46	47	0.50538	0.49436
			--	--		--	--	--	--	2.215	41	57	0.58163	0.59406	3.544	14	31	0.68889	0.60815	2.22	19	22	0.53659	0.57238	2.22	42	53	0.55789	0.49436
			--	--		--	--	--	--	2.22	29	46	0.61333	0.59406	3.552	17	29	0.63043	0.60815	2.225	14	23	0.62162	0.57238	2.225	46	56	0.54902	0.49436
			--	--		--	--	--	--	2.225	41	48	0.53933	0.59406	3.56	20	26	0.56522	0.60815	2.23	26	28	0.51852	0.57238	2.23	41	47	0.53409	0.49436
			--	--		--	--	--	--	2.23	35	47	0.57317	0.59406	3.568	20	20	0.5	0.60815	2.235	25	26	0.5098	0.57238	2.235	35	46	0.5679	0.49436
			--	--		--	--	--	--	2.235	40	64	0.61538	0.59406	3.576	15	30	0.66667	0.60815	2.24	24	19	0.44186	0.57238	2.24	38	38	0.5	0.49436
			--	--		--	--	--	--	2.24	35	63	0.64286	0.59406	3.584	17	24	0.58537	0.60815	2.245	28	36	0.5625	0.57238	2.245	30	42	0.58333	0.49436
			--	--		--	--	--	--	2.245	30	56	0.65116	0.59406	3.592	20	36	0.64286	0.60815	2.25	20	29	0.59184	0.57238	2.25	45	56	0.55446	0.49436
			--	--		--	--	--	--	2.25	38	52	0.57778	0.59406	3.6	17	21	0.55263	0.60815	2.255	24	30	0.55556	0.57238	2.255	38	39	0.50649	0.49436
			--	--		--	--	--	--	2.255	39	54	0.58065	0.59406	3.608	25	29	0.53704	0.60815	2.26	31	35	0.5303	0.57238	2.26	37	44	0.54321	0.49436
			--	--		--	--	--	--	2.26	49	57	0.53774	0.59406	3.616	12	26	0.68421	0.60815	2.265	21	28	0.57143	0.57238	2.265	36	31	0.46269	0.49436
			--	--		--	--	--	--	2.265	34	60	0.6383	0.59406	3.624	14	22	0.61111	0.60815	2.27	18	34	0.65385	0.57238	2.27	48	36	0.42857	0.49436
			--	--		--	--	--	--	2.27	40	43	0.51807	0.59406	3.632	20	15	0.42857	0.60815	2.275	33	34	0.50746	0.57238	2.275	43	40	0.48193	0.49436
			--	--		--	--	--	--	2.275	46	70	0.60345	0.59406	3.64	19	24	0.55814	0.60815	2.28	27	34	0.55738	0.57238	2.28	36	34	0.48571	0.49436
			--	--		--	--	--	--	2.28	33	58	0.63736	0.59406	3.648	20	35	0.63636	0.60815	2.285	27	26	0.49057	0.57238	2.285	27	47	0.63514	0.49436
			--	--		--	--	--	--	2.285	30	41	0.57746	0.59406	3.656	22	22	0.5	0.60815	2.29	26	33	0.55932	0.57238	2.29	36	33	0.47826	0.49436
			--	--		--	--	--	--	2.29	31	62	0.66667	0.59406	3.664	17	24	0.58537	0.60815	2.295	23	40	0.63492	0.57238	2.295	38	40	0.51282	0.49436
			--	--		--	--	--	--	2.295	34	46	0.575	0.59406	3.672	19	32	0.62745	0.60815	2.3	25	25	0.5	0.57238	2.3	32	38	0.54286	0.49436
			--	--		--	--	--	--	2.3	31	57	0.64773	0.59406	3.68	14	35	0.71429	0.60815	2.305	21	29	0.58	0.57238	2.305	35	39	0.52703	0.49436
			--	--		--	--	--	--	2.305	41	41	0.5	0.59406	3.688	13	25	0.65789	0.60815	2.31	22	40	0.64516	0.57238	2.31	45	25	0.35714	0.49436
			--	--		--	--	--	--	2.31	43	55	0.56122	0.59406	3.696	15	28	0.65116	0.60815	2.315	28	38	0.57576	0.57238	2.315	50	54	0.51923	0.49436
			--	--		--	--	--	--	2.315	38	41	0.51899	0.59406	3.704	16	18	0.52941	0.60815	2.32	21	26	0.55319	0.57238	2.32	44	46	0.51111	0.49436
			--	--		--	--	--	--	2.32	36	51	0.58621	0.59406	3.712	11	28	0.71795	0.60815	2.325	29	27	0.48214	0.57238	2.325	29	40	0.57971	0.49436
			--	--		--	--	--	--	2.325	36	52	0.59091	0.59406	3.72	18	20	0.52632	0.60815	2.33	20	25	0.55556	0.57238	2.33	40	49	0.55056	0.49436
			--	--		--	--	--	--	2.33	44	64	0.59259	0.59406	3.728	14	29	0.67442	0.60815	2.335	21	30	0.58824	0.57238	2.335	44	39	0.46988	0.49436
			--	--		--	--	--	--	2.335	29	59	0.67045	0.59406	3.736	18	31	0.63265	0.60815	2.34	28	23	0.45098	0.57238	2.34	48	34	0.41463	0.49436
			--	--		--	--	--	--	2.34	36	52	0.59091	0.59406	3.744	16	34	0.68	0.60815	2.345	23	33	0.58929	0.57238	2.345	41	49	0.54444	0.49436
			--	--		--	--	--	--	2.345	39	63	0.61765	0.59406	3.752	18	24	0.57143	0.60815	2.35	19	29	0.60417	0.57238	2.35	34	39	0.53425	0.49436
			--	--		--	--	--	--	2.35	33	44	0.57143	0.59406	3.76	20	21	0.5122	0.60815	2.355	28	30	0.51724	0.57238	2.355	43	40	0.48193	0.49436
			--	--		--	--	--	--	2.355	24	42	0.63636	0.59406	3.768	7	24	0.77419	0.60815	2.36	13	27	0.675	0.57238	2.36	37	45	0.54878	0.49436
			--	--		--	--	--	--	2.36	26	41	0.61194	0.59406	3.776	19	39	0.67241	0.60815	2.365	31	25	0.44643	0.57238	2.365	41	49	0.54444	0.49436
			--	--		--	--	--	--	2.365	30	49	0.62025	0.59406	3.784	19	27	0.58696	0.60815	2.37	21	30	0.58824	0.57238	2.37	39	43	0.52439	0.49436
			--	--		--	--	--	--	2.37	42	52	0.55319	0.59406	3.792	17	28	0.62222	0.60815	2.375	40	33	0.45205	0.57238	2.375	46	33	0.41772	0.49436
			--	--		--	--	--	--	2.375	35	55	0.61111	0.59406	3.8	31	30	0.4918	0.60815	2.38	54	37	0.40659	0.57238	2.38	30	47	0.61039	0.49436
			--	--		--	--	--	--	2.38	35	48	0.57831	0.59406	3.808	11	27	0.71053	0.60815	2.385	24	33	0.57895	0.57238	2.385	39	32	0.4507	0.49436
			--	--		--	--	--	--	2.385	35	62	0.63918	0.59406	3.816	19	21	0.525	0.60815	2.39	19	32	0.62745	0.57238	2.39	45	37	0.45122	0.49436
			--	--		--	--	--	--	2.39	38	49	0.56322	0.59406	3.824	17	31	0.64583	0.60815	2.395	14	30	0.68182	0.57238	2.395	47	46	0.49462	0.49436
			--	--		--	--	--	--	2.395	38	51	0.57303	0.59406	3.832	14	17	0.54839	0.60815	2.4	21	32	0.60377	0.57238	2.4	31	46	0.5974	0.49436
			--	--		--	--	--	--	2.4	35	56	0.61538	0.59406	3.84	18	28	0.6087	0.60815	2.405	25	39	0.60938	0.57238	2.405	32	38	0.54286	0.49436
			--	--		--	--	--	--	2.405	32	54	0.62791	0.59406	3.848	19	28	0.59574	0.60815	2.41	29	33	0.53226	0.57238	2.41	29	32	0.52459	0.49436
			--	--		--	--	--	--	2.41	39	46	0.54118	0.59406	3.856	18	22	0.55	0.60815	2.415	28	21	0.42857	0.57238	2.415	35	54	0.60674	0.49436
			--	--		--	--	--	--	2.415	26	43	0.62319	0.59406	3.864	23	27	0.54	0.60815	2.42	14	34	0.70833	0.57238	2.42	57	39	0.40625	0.49436
			--	--		--	--	--	--	2.42	29	53	0.64634	0.59406	3.872	28	28	0.5	0.60815	2.425	18	28	0.6087	0.57238	2.425	48	64	0.57143	0.49436
			--	--		--	--	--	--	2.425	28	62	0.68889	0.59406	3.88	15	41	0.73214	0.60815	2.43	26	37	0.5873	0.57238	2.43	28	46	0.62162	0.49436
			--	--		--	--	--	--	2.43	24	49	0.67123	0.59406	3.888	12	23	0.65714	0.60815	2.435	26	34	0.56667	0.57238	2.435	41	38	0.48101	0.49436
			--	--		--	--	--	--	2.435	31	48	0.60759	0.59406	3.896	17	30	0.6383	0.60815	2.44	20	36	0.64286	0.57238	2.44	27	44	0.61972	0.49436
			--	--		--	--	--	--	2.44	43	41	0.4881	0.59406	3.904	15	25	0.625	0.60815	2.445	33	35	0.51471	0.57238	2.445	50	42	0.45652	0.49436
			--	--		--	--	--	--	2.445	32	42	0.56757	0.59406	3.912	17	35	0.67308	0.60815	2.45	16	24	0.6	0.57238	2.45	31	39	0.55714	0.49436
			--	--		--	--	--	--	2.45	23	49	0.68056	0.59406	3.92	21	33	0.61111	0.60815	2.455	29	39	0.57353	0.57238	2.455	36	34	0.48571	0.49436
			--	--		--	--	--	--	2.455	37	48	0.56471	0.59406	3.928	21	29	0.58	0.60815	2.46	32	30	0.48387	0.57238	2.46	39	28	0.41791	0.49436
			--	--		--	--	--	--	2.46	32	51	0.61446	0.59406	3.936	19	22	0.53659	0.60815	2.465	22	20	0.47619	0.57238	2.465	40	44	0.52381	0.49436
			--	--		--	--	--	--	2.465	32	55	0.63218	0.59406	3.944	19	30	0.61224	0.60815	2.47	33	31	0.48438	0.57238	2.47	39	43	0.52439	0.49436
			--	--		--	--	--	--	2.47	30	50	0.625	0.59406	3.952	18	25	0.5814	0.60815	2.475	25	31	0.55357	0.57238	2.475	42	35	0.45455	0.49436
			--	--		--	--	--	--	2.475	35	41	0.53947	0.59406	3.96	23	26	0.53061	0.60815	2.48	26	29	0.52727	0.57238	2.48	38	45	0.54217	0.49436
			--	--		--	--	--	--	2.48	28	48	0.63158	0.59406	3.968	14	18	0.5625	0.60815	2.485	23	28	0.54902	0.57238	2.485	52	37	0.41573	0.49436
			--	--		--	--	--	--	2.485	42	50	0.54348	0.59406	3.976	21	19	0.475	0.60815	2.49	18	47	0.72308	0.57238	2.49	48	35	0.42169	0.49436
			--	--		--	--	--	--	2.49	34	47	0.58025	0.59406	3.984	13	23	0.63889	0.60815	2.495	20	31	0.60784	0.57238	2.495	39	44	0.53012	0.49436
			--	--		--	--	--	--	2.495	32	56	0.63636	0.59406	3.992	12	26	0.68421	0.60815	2.5	25	37	0.59677	0.57238	2.5	47	41	0.46591	0.49436
			--	--		--	--	--	--	2.5	37	49	0.56977	0.59406	4	20	32	0.61538	0.60815	2.505	24	27	0.52941	0.57238	2.505	42	33	0.44	0.49436
			--	--		--	--	--	--	2.505	20	49	0.71014	0.59406	4.008	22	21	0.48837	0.60815	2.51	19	31	0.62	0.57238	2.51	39	43	0.52439	0.49436
			--	--		--	--	--	--	2.51	32	67	0.67677	0.59406	4.016	15	21	0.58333	0.60815	2.515	23	38	0.62295	0.57238	2.515	47	34	0.41975	0.49436
			--	--		--	--	--	--	2.515	25	65	0.72222	0.59406	4.024	21	21	0.5	0.60815	2.52	29	28	0.49123	0.57238	2.52	44	39	0.46988	0.49436
			--	--		--	--	--	--	2.52	22	44	0.66667	0.59406	4.032	18	24	0.57143	0.60815	2.525	22	29	0.56863	0.57238	2.525	47	42	0.47191	0.49436
			--	--		--	--	--	--	2.525	32	53	0.62353	0.59406	4.04	21	33	0.61111	0.60815	2.53	25	35	0.58333	0.57238	2.53	48	40	0.45455	0.49436
			--	--		--	--	--	--	2.53	32	57	0.64045	0.59406	4.048	19	24	0.55814	0.60815	2.535	30	35	0.53846	0.57238	2.535	42	41	0.49398	0.49436
			--	--		--	--	--	--	2.535	36	57	0.6129	0.59406	4.056	16	33	0.67347	0.60815	2.54	30	34	0.53125	0.57238		--	--	--	--
			--	--		--	--	--	--	2.54	35	50	0.58824	0.59406	4.064	16	20	0.55556	0.60815	2.545	28	39	0.58209	0.57238		--	--	--	--
			--	--		--	--	--	--	2.545	33	61	0.64894	0.59406	4.072	21	24	0.53333	0.60815	2.55	24	27	0.52941	0.57238		--	--	--	--
			--	--		--	--	--	--	2.55	38	36	0.48649	0.59406	4.08	17	26	0.60465	0.60815	2.555	23	30	0.56604	0.57238		--	--	--	--
			--	--		--	--	--	--	2.555	19	51	0.72857	0.59406	4.088	17	19	0.52778	0.60815	2.56	22	30	0.57692	0.57238		--	--	--	--
			--	--		--	--	--	--	2.56	52	67	0.56303	0.59406	4.096	16	26	0.61905	0.60815	2.565	34	36	0.51429	0.57238		--	--	--	--
			--	--		--	--	--	--	2.565	45	55	0.55	0.59406	4.104	21	31	0.59615	0.60815	2.57	24	30	0.55556	0.57238		--	--	--	--
			--	--		--	--	--	--	2.57	30	49	0.62025	0.59406	4.112	22	20	0.47619	0.60815	2.575	18	30	0.625	0.57238		--	--	--	--
			--	--		--	--	--	--	2.575	36	41	0.53247	0.59406	4.12	16	22	0.57895	0.60815	2.58	21	26	0.55319	0.57238		--	--	--	--
			--	--		--	--	--	--	2.58	31	46	0.5974	0.59406	4.128	18	22	0.55	0.60815	2.585	34	32	0.48485	0.57238		--	--	--	--
			--	--		--	--	--	--	2.585	34	50	0.59524	0.59406	4.136	17	28	0.62222	0.60815	2.59	16	35	0.68627	0.57238		--	--	--	--
			--	--		--	--	--	--	2.59	33	47	0.5875	0.59406	4.144	16	28	0.63636	0.60815	2.595	24	40	0.625	0.57238		--	--	--	--
			--	--		--	--	--	--	2.595	37	49	0.56977	0.59406	4.152	20	30	0.6	0.60815	2.6	18	29	0.61702	0.57238		--	--	--	--
			--	--		--	--	--	--	2.6	32	46	0.58974	0.59406	4.16	20	25	0.55556	0.60815	2.605	26	36	0.58065	0.57238		--	--	--	--
			--	--		--	--	--	--	2.605	24	37	0.60656	0.59406	4.168	25	25	0.5	0.60815	2.61	26	29	0.52727	0.57238		--	--	--	--
			--	--		--	--	--	--	2.61	33	57	0.63333	0.59406	4.176	16	40	0.71429	0.60815	2.615	14	31	0.68889	0.57238		--	--	--	--
			--	--		--	--	--	--	2.615	38	58	0.60417	0.59406	4.184	18	27	0.6	0.60815	2.62	18	26	0.59091	0.57238		--	--	--	--
			--	--		--	--	--	--	2.62	37	49	0.56977	0.59406	4.192	13	30	0.69767	0.60815	2.625	17	30	0.6383	0.57238		--	--	--	--
			--	--		--	--	--	--	2.625	36	49	0.57647	0.59406	4.2	18	38	0.67857	0.60815	2.63	20	37	0.64912	0.57238		--	--	--	--
			--	--		--	--	--	--	2.63	33	42	0.56	0.59406	4.208	19	21	0.525	0.60815	2.635	19	39	0.67241	0.57238		--	--	--	--
			--	--		--	--	--	--	2.635	36	58	0.61702	0.59406	4.216	21	23	0.52273	0.60815	2.64	21	28	0.57143	0.57238		--	--	--	--
			--	--		--	--	--	--	2.64	27	52	0.65823	0.59406	4.224	16	29	0.64444	0.60815	2.645	20	34	0.62963	0.57238		--	--	--	--
			--	--		--	--	--	--	2.645	42	47	0.52809	0.59406	4.232	11	30	0.73171	0.60815	2.65	21	30	0.58824	0.57238		--	--	--	--
			--	--		--	--	--	--	2.65	42	49	0.53846	0.59406	4.24	12	26	0.68421	0.60815	2.655	30	28	0.48276	0.57238		--	--	--	--
			--	--		--	--	--	--	2.655	36	48	0.57143	0.59406	4.248	23	20	0.46512	0.60815	2.66	19	22	0.53659	0.57238		--	--	--	--
			--	--		--	--	--	--	2.66	29	53	0.64634	0.59406	4.256	12	29	0.70732	0.60815	2.665	24	44	0.64706	0.57238		--	--	--	--
			--	--		--	--	--	--	2.665	38	34	0.47222	0.59406	4.264	12	20	0.625	0.60815	2.67	25	31	0.55357	0.57238		--	--	--	--
			--	--		--	--	--	--	2.67	33	55	0.625	0.59406	4.272	27	30	0.52632	0.60815	2.675	21	32	0.60377	0.57238		--	--	--	--
			--	--		--	--	--	--	2.675	32	41	0.56164	0.59406	4.28	21	27	0.5625	0.60815	2.68	22	37	0.62712	0.57238		--	--	--	--
			--	--		--	--	--	--	2.68	41	53	0.56383	0.59406	4.288	23	30	0.56604	0.60815	2.685	26	31	0.54386	0.57238		--	--	--	--
			--	--		--	--	--	--	2.685	26	45	0.6338	0.59406	4.296	30	15	0.33333	0.60815	2.69	21	30	0.58824	0.57238		--	--	--	--
			--	--		--	--	--	--	2.69	30	50	0.625	0.59406	4.304	15	30	0.66667	0.60815	2.695	21	25	0.54348	0.57238		--	--	--	--
			--	--		--	--	--	--	2.695	28	60	0.68182	0.59406	4.312	18	30	0.625	0.60815	2.7	22	45	0.67164	0.57238		--	--	--	--
			--	--		--	--	--	--	2.7	30	56	0.65116	0.59406	4.32	21	24	0.53333	0.60815	2.705	29	32	0.52459	0.57238		--	--	--	--
			--	--		--	--	--	--	2.705	32	56	0.63636	0.59406	4.328	18	31	0.63265	0.60815	2.71	16	17	0.51515	0.57238		--	--	--	--
			--	--		--	--	--	--	2.71	37	50	0.57471	0.59406	4.336	18	37	0.67273	0.60815	2.715	21	29	0.58	0.57238		--	--	--	--
			--	--		--	--	--	--	2.715	27	48	0.64	0.59406	4.344	24	30	0.55556	0.60815	2.72	31	31	0.5	0.57238		--	--	--	--
			--	--		--	--	--	--	2.72	27	45	0.625	0.59406	4.352	16	25	0.60976	0.60815	2.725	26	25	0.4902	0.57238		--	--	--	--
			--	--		--	--	--	--	2.725	33	44	0.57143	0.59406	4.36	19	17	0.47222	0.60815	2.73	31	31	0.5	0.57238		--	--	--	--
			--	--		--	--	--	--	2.73	29	60	0.67416	0.59406	4.368	19	27	0.58696	0.60815	2.735	20	34	0.62963	0.57238		--	--	--	--
			--	--		--	--	--	--	2.735	37	45	0.54878	0.59406	4.376	17	33	0.66	0.60815	2.74	12	25	0.67568	0.57238		--	--	--	--
			--	--		--	--	--	--	2.74	36	44	0.55	0.59406	4.384	14	25	0.64103	0.60815	2.745	27	32	0.54237	0.57238		--	--	--	--
			--	--		--	--	--	--	2.745	31	55	0.63953	0.59406	4.392	19	36	0.65455	0.60815	2.75	16	18	0.52941	0.57238		--	--	--	--
			--	--		--	--	--	--	2.75	46	50	0.52083	0.59406	4.4	15	29	0.65909	0.60815	2.755	17	28	0.62222	0.57238		--	--	--	--
			--	--		--	--	--	--	2.755	27	50	0.64935	0.59406	4.408	16	28	0.63636	0.60815	2.76	28	27	0.49091	0.57238		--	--	--	--
			--	--		--	--	--	--	2.76	34	48	0.58537	0.59406	4.416	20	25	0.55556	0.60815	2.765	29	34	0.53968	0.57238		--	--	--	--
			--	--		--	--	--	--	2.765	25	57	0.69512	0.59406	4.424	18	31	0.63265	0.60815	2.77	17	30	0.6383	0.57238		--	--	--	--
			--	--		--	--	--	--	2.77	36	53	0.59551	0.59406	4.432	26	35	0.57377	0.60815	2.775	19	24	0.55814	0.57238		--	--	--	--
			--	--		--	--	--	--	2.775	36	45	0.55556	0.59406	4.44	13	20	0.60606	0.60815	2.78	11	28	0.71795	0.57238		--	--	--	--
			--	--		--	--	--	--	2.78	37	54	0.59341	0.59406	4.448	19	36	0.65455	0.60815	2.785	19	27	0.58696	0.57238		--	--	--	--
			--	--		--	--	--	--	2.785	33	55	0.625	0.59406	4.456	10	24	0.70588	0.60815	2.79	20	31	0.60784	0.57238		--	--	--	--
			--	--		--	--	--	--	2.79	31	40	0.56338	0.59406	4.464	11	20	0.64516	0.60815	2.795	27	35	0.56452	0.57238		--	--	--	--
			--	--		--	--	--	--	2.795	32	54	0.62791	0.59406	4.472	31	21	0.40385	0.60815	2.8	20	29	0.59184	0.57238		--	--	--	--
			--	--		--	--	--	--	2.8	42	64	0.60377	0.59406	4.48	15	30	0.66667	0.60815	2.805	29	37	0.56061	0.57238		--	--	--	--
			--	--		--	--	--	--	2.805	31	51	0.62195	0.59406	4.488	19	17	0.47222	0.60815	2.81	21	26	0.55319	0.57238		--	--	--	--
			--	--		--	--	--	--	2.81	23	57	0.7125	0.59406	4.496	15	25	0.625	0.60815	2.815	23	32	0.58182	0.57238		--	--	--	--
			--	--		--	--	--	--	2.815	34	46	0.575	0.59406	4.504	22	26	0.54167	0.60815	2.82	32	51	0.61446	0.57238		--	--	--	--
			--	--		--	--	--	--	2.82	37	44	0.54321	0.59406	4.512	19	24	0.55814	0.60815	2.825	14	38	0.73077	0.57238		--	--	--	--
			--	--		--	--	--	--	2.825	46	61	0.57009	0.59406	4.52	22	30	0.57692	0.60815	2.83	21	32	0.60377	0.57238		--	--	--	--
			--	--		--	--	--	--	2.83	35	56	0.61538	0.59406	4.528	26	22	0.45833	0.60815	2.835	22	27	0.55102	0.57238		--	--	--	--
			--	--		--	--	--	--	2.835	39	45	0.53571	0.59406	4.536	21	33	0.61111	0.60815	2.84	25	14	0.35897	0.57238		--	--	--	--
			--	--		--	--	--	--	2.84	39	54	0.58065	0.59406	4.544	15	21	0.58333	0.60815	2.845	18	43	0.70492	0.57238		--	--	--	--
			--	--		--	--	--	--	2.845	35	61	0.63542	0.59406	4.552	6	22	0.78571	0.60815	2.85	16	27	0.62791	0.57238		--	--	--	--
			--	--		--	--	--	--	2.85	36	41	0.53247	0.59406	4.56	19	34	0.64151	0.60815	2.855	27	31	0.53448	0.57238		--	--	--	--
			--	--		--	--	--	--	2.855	29	49	0.62821	0.59406	4.568	28	22	0.44	0.60815	2.86	32	33	0.50769	0.57238		--	--	--	--
			--	--		--	--	--	--	2.86	44	55	0.55556	0.59406	4.576	20	27	0.57447	0.60815	2.865	20	34	0.62963	0.57238		--	--	--	--
			--	--		--	--	--	--	2.865	39	37	0.48684	0.59406	4.584	15	28	0.65116	0.60815	2.87	21	32	0.60377	0.57238		--	--	--	--
			--	--		--	--	--	--	2.87	32	49	0.60494	0.59406	4.592	5	30	0.85714	0.60815	2.875	18	30	0.625	0.57238		--	--	--	--
			--	--		--	--	--	--	2.875	43	50	0.53763	0.59406	4.6	21	30	0.58824	0.60815	2.88	24	44	0.64706	0.57238		--	--	--	--
			--	--		--	--	--	--	2.88	26	57	0.68675	0.59406	4.608	16	22	0.57895	0.60815	2.885	29	29	0.5	0.57238		--	--	--	--
			--	--		--	--	--	--	2.885	36	61	0.62887	0.59406	4.616	19	23	0.54762	0.60815	2.89	23	29	0.55769	0.57238		--	--	--	--
			--	--		--	--	--	--	2.89	36	51	0.58621	0.59406	4.624	16	21	0.56757	0.60815	2.895	14	32	0.69565	0.57238		--	--	--	--
			--	--		--	--	--	--	2.895	36	34	0.48571	0.59406	4.632	17	23	0.575	0.60815	2.9	22	36	0.62069	0.57238		--	--	--	--
			--	--		--	--	--	--	2.9	34	46	0.575	0.59406	4.64	28	21	0.42857	0.60815	2.905	19	16	0.45714	0.57238		--	--	--	--
			--	--		--	--	--	--	2.905	37	49	0.56977	0.59406	4.648	12	27	0.69231	0.60815	2.91	16	40	0.71429	0.57238		--	--	--	--
			--	--		--	--	--	--	2.91	32	48	0.6	0.59406	4.656	23	33	0.58929	0.60815	2.915	20	29	0.59184	0.57238		--	--	--	--
			--	--		--	--	--	--	2.915	36	41	0.53247	0.59406	4.664	11	33	0.75	0.60815	2.92	24	31	0.56364	0.57238		--	--	--	--
			--	--		--	--	--	--	2.92	44	52	0.54167	0.59406	4.672	17	31	0.64583	0.60815	2.925	29	26	0.47273	0.57238		--	--	--	--
			--	--		--	--	--	--	2.925	41	51	0.55435	0.59406	4.68	19	43	0.69355	0.60815	2.93	22	43	0.66154	0.57238		--	--	--	--
			--	--		--	--	--	--	2.93	27	44	0.61972	0.59406	4.688	18	20	0.52632	0.60815	2.935	30	24	0.44444	0.57238		--	--	--	--
			--	--		--	--	--	--	2.935	54	65	0.54622	0.59406	4.696	19	27	0.58696	0.60815	2.94	38	38	0.5	0.57238		--	--	--	--
			--	--		--	--	--	--	2.94	33	50	0.60241	0.59406	4.704	11	22	0.66667	0.60815	2.945	20	42	0.67742	0.57238		--	--	--	--
			--	--		--	--	--	--	2.945	36	60	0.625	0.59406	4.712	19	37	0.66071	0.60815	2.95	18	40	0.68966	0.57238		--	--	--	--
			--	--		--	--	--	--	2.95	21	41	0.66129	0.59406	4.72	20	27	0.57447	0.60815	2.955	34	32	0.48485	0.57238		--	--	--	--
			--	--		--	--	--	--	2.955	28	38	0.57576	0.59406	4.728	11	30	0.73171	0.60815	2.96	27	39	0.59091	0.57238		--	--	--	--
			--	--		--	--	--	--	2.96	45	63	0.58333	0.59406	4.736	18	27	0.6	0.60815	2.965	29	25	0.46296	0.57238		--	--	--	--
			--	--		--	--	--	--	2.965	25	74	0.74747	0.59406	4.744	18	24	0.57143	0.60815	2.97	24	29	0.54717	0.57238		--	--	--	--
			--	--		--	--	--	--	2.97	28	60	0.68182	0.59406	4.752	24	23	0.48936	0.60815	2.975	24	32	0.57143	0.57238		--	--	--	--
			--	--		--	--	--	--	2.975	40	50	0.55556	0.59406	4.76	8	34	0.80952	0.60815	2.98	34	43	0.55844	0.57238		--	--	--	--
			--	--		--	--	--	--	2.98	34	60	0.6383	0.59406	4.768	16	37	0.69811	0.60815	2.985	23	24	0.51064	0.57238		--	--	--	--
			--	--		--	--	--	--	2.985	23	61	0.72619	0.59406	4.776	24	31	0.56364	0.60815	2.99	21	21	0.5	0.57238		--	--	--	--
			--	--		--	--	--	--	2.99	38	51	0.57303	0.59406	4.784	18	29	0.61702	0.60815	2.995	21	37	0.63793	0.57238		--	--	--	--
			--	--		--	--	--	--	2.995	30	40	0.57143	0.59406	4.792	17	29	0.63043	0.60815	3	23	30	0.56604	0.57238		--	--	--	--
			--	--		--	--	--	--	3	36	50	0.5814	0.59406	4.8	17	18	0.51429	0.60815	3.005	18	21	0.53846	0.57238		--	--	--	--
			--	--		--	--	--	--	3.005	46	54	0.54	0.59406	4.808	16	28	0.63636	0.60815	3.01	23	28	0.54902	0.57238		--	--	--	--
			--	--		--	--	--	--	3.01	34	74	0.68519	0.59406	4.816	18	35	0.66038	0.60815	3.015	21	40	0.65574	0.57238		--	--	--	--
			--	--		--	--	--	--	3.015	25	65	0.72222	0.59406	4.824	25	20	0.44444	0.60815	3.02	21	40	0.65574	0.57238		--	--	--	--
			--	--		--	--	--	--	3.02	30	51	0.62963	0.59406	4.832	22	29	0.56863	0.60815	3.025	19	33	0.63462	0.57238		--	--	--	--
			--	--		--	--	--	--	3.025	37	56	0.60215	0.59406	4.84	26	26	0.5	0.60815	3.03	25	23	0.47917	0.57238		--	--	--	--
			--	--		--	--	--	--	3.03	30	55	0.64706	0.59406	4.848	13	22	0.62857	0.60815	3.035	26	29	0.52727	0.57238		--	--	--	--
			--	--		--	--	--	--	3.035	43	65	0.60185	0.59406	4.856	15	32	0.68085	0.60815	3.04	25	35	0.58333	0.57238		--	--	--	--
			--	--		--	--	--	--	3.04	33	48	0.59259	0.59406	4.864	16	23	0.58974	0.60815	3.045	42	34	0.44737	0.57238		--	--	--	--
			--	--		--	--	--	--	3.045	35	53	0.60227	0.59406	4.872	15	28	0.65116	0.60815	3.05	19	30	0.61224	0.57238		--	--	--	--
			--	--		--	--	--	--	3.05	29	50	0.63291	0.59406	4.88	15	19	0.55882	0.60815	3.055	21	26	0.55319	0.57238		--	--	--	--
			--	--		--	--	--	--	3.055	41	54	0.56842	0.59406	4.888	22	18	0.45	0.60815	3.06	31	23	0.42593	0.57238		--	--	--	--
			--	--		--	--	--	--	3.06	32	56	0.63636	0.59406	4.896	23	24	0.51064	0.60815	3.065	22	29	0.56863	0.57238		--	--	--	--
			--	--		--	--	--	--	3.065	34	49	0.59036	0.59406	4.904	9	23	0.71875	0.60815	3.07	22	45	0.67164	0.57238		--	--	--	--
			--	--		--	--	--	--	3.07	39	52	0.57143	0.59406	4.912	24	21	0.46667	0.60815	3.075	26	35	0.57377	0.57238		--	--	--	--
			--	--						3.075	28	50	0.64103	0.59406	4.92	14	31	0.68889	0.60815	3.08	40	45	0.52941	0.57238		--	--	--	--
			--	--						3.08	29	53	0.64634	0.59406	4.928	16	18	0.52941	0.60815	3.085	19	31	0.62	0.57238		--	--	--	--
			--	--						3.085	38	55	0.5914	0.59406	4.936	13	30	0.69767	0.60815	3.09	27	34	0.55738	0.57238		--	--	--	--
			--	--						3.09	29	52	0.64198	0.59406	4.944	18	29	0.61702	0.60815	3.095	23	38	0.62295	0.57238		--	--	--	--
			--	--						3.095	28	39	0.58209	0.59406	4.952	7	18	0.72	0.60815	3.1	26	29	0.52727	0.57238		--	--	--	--
			--	--						3.1	29	53	0.64634	0.59406	4.96	17	36	0.67925	0.60815	3.105	23	18	0.43902	0.57238		--	--	--	--
			--	--						3.105	37	65	0.63725	0.59406	4.968	13	40	0.75472	0.60815	3.11	40	28	0.41176	0.57238		--	--	--	--
			--	--						3.11	39	43	0.52439	0.59406	4.976	12	28	0.7	0.60815	3.115	12	26	0.68421	0.57238		--	--	--	--
			--	--						3.115	27	51	0.65385	0.59406	4.984	19	42	0.68852	0.60815	3.12	21	27	0.5625	0.57238		--	--	--	--
			--	--						3.12	32	46	0.58974	0.59406	4.992	18	28	0.6087	0.60815	3.125	28	30	0.51724	0.57238		--	--	--	--
			--	--						3.125	42	54	0.5625	0.59406	5	20	31	0.60784	0.60815	3.13	27	33	0.55	0.57238		--	--	--	--
			--	--						3.13	35	45	0.5625	0.59406	5.008	18	26	0.59091	0.60815	3.135	36	33	0.47826	0.57238		--	--	--	--
			--	--						3.135	35	59	0.62766	0.59406	5.016	21	27	0.5625	0.60815	3.14	27	28	0.50909	0.57238		--	--	--	--
			--	--						3.14	36	43	0.5443	0.59406	5.024	18	19	0.51351	0.60815	3.145	15	26	0.63415	0.57238		--	--	--	--
			--	--						3.145	22	54	0.71053	0.59406	5.032	19	28	0.59574	0.60815	3.15	18	44	0.70968	0.57238		--	--	--	--
			--	--						3.15	32	46	0.58974	0.59406	5.04	18	17	0.48571	0.60815	3.155	14	28	0.66667	0.57238		--	--	--	--
			--	--						3.155	37	64	0.63366	0.59406	5.048	19	25	0.56818	0.60815	3.16	29	33	0.53226	0.57238		--	--	--	--
			--	--						3.16	33	46	0.58228	0.59406	5.056	15	30	0.66667	0.60815	3.165	25	41	0.62121	0.57238		--	--	--	--
			--	--						3.165	37	53	0.58889	0.59406	5.064	25	30	0.54545	0.60815	3.17	28	26	0.48148	0.57238		--	--	--	--
			--	--						3.17	25	55	0.6875	0.59406	5.072	13	25	0.65789	0.60815	3.175	21	21	0.5	0.57238		--	--	--	--
			--	--						3.175	28	57	0.67059	0.59406	5.08	16	26	0.61905	0.60815	3.18	35	25	0.41667	0.57238		--	--	--	--
			--	--						3.18	36	43	0.5443	0.59406	5.088	20	26	0.56522	0.60815	3.185	17	33	0.66	0.57238		--	--	--	--
			--	--						3.185	36	51	0.58621	0.59406	5.096	14	39	0.73585	0.60815	3.19	25	33	0.56897	0.57238		--	--	--	--
			--	--						3.19	38	48	0.55814	0.59406	5.104	19	28	0.59574	0.60815	3.195	21	36	0.63158	0.57238		--	--	--	--
			--	--						3.195	26	53	0.67089	0.59406	5.112	26	35	0.57377	0.60815	3.2	14	24	0.63158	0.57238		--	--	--	--
			--	--						3.2	25	39	0.60938	0.59406	5.12	24	21	0.46667	0.60815	3.205	19	26	0.57778	0.57238		--	--	--	--
			--	--						3.205	37	49	0.56977	0.59406	5.128	13	32	0.71111	0.60815	3.21	22	34	0.60714	0.57238		--	--	--	--
			--	--						3.21	38	55	0.5914	0.59406	5.136	19	26	0.57778	0.60815	3.215	19	44	0.69841	0.57238		--	--	--	--
			--	--						3.215	35	45	0.5625	0.59406	5.144	14	35	0.71429	0.60815	3.22	30	26	0.46429	0.57238		--	--	--	--
			--	--						3.22	28	46	0.62162	0.59406	5.152	21	36	0.63158	0.60815	3.225	11	39	0.78	0.57238		--	--	--	--
			--	--						3.225	36	54	0.6	0.59406	5.16	16	18	0.52941	0.60815	3.23	31	43	0.58108	0.57238		--	--	--	--
			--	--						3.23	22	60	0.73171	0.59406	5.168	22	24	0.52174	0.60815	3.235	18	21	0.53846	0.57238		--	--	--	--
			--	--						3.235	37	44	0.54321	0.59406	5.176	21	28	0.57143	0.60815	3.24	24	34	0.58621	0.57238		--	--	--	--
			--	--						3.24	39	54	0.58065	0.59406	5.184	21	31	0.59615	0.60815	3.245	18	37	0.67273	0.57238		--	--	--	--
			--	--						3.245	30	54	0.64286	0.59406	5.192	15	21	0.58333	0.60815	3.25	24	26	0.52	0.57238		--	--	--	--
			--	--						3.25	45	45	0.5	0.59406	5.2	19	23	0.54762	0.60815	3.255	29	34	0.53968	0.57238		--	--	--	--
			--	--						3.255	42	55	0.56701	0.59406	5.208	9	25	0.73529	0.60815	3.26	21	34	0.61818	0.57238		--	--	--	--
			--	--						3.26	34	55	0.61798	0.59406	5.216	18	31	0.63265	0.60815	3.265	17	43	0.71667	0.57238		--	--	--	--
			--	--						3.265	47	32	0.40506	0.59406	5.224	17	24	0.58537	0.60815	3.27	29	31	0.51667	0.57238		--	--	--	--
			--	--						3.27	35	52	0.5977	0.59406	5.232	32	22	0.40741	0.60815	3.275	25	42	0.62687	0.57238		--	--	--	--
			--	--						3.275	33	59	0.6413	0.59406	5.24	16	31	0.65957	0.60815	3.28	21	27	0.5625	0.57238		--	--	--	--
			--	--						3.28	31	50	0.61728	0.59406	5.248	21	20	0.4878	0.60815	3.285	28	30	0.51724	0.57238		--	--	--	--
			--	--						3.285	24	43	0.64179	0.59406	5.256	13	27	0.675	0.60815	3.29	35	46	0.5679	0.57238		--	--	--	--
			--	--						3.29	33	51	0.60714	0.59406	5.264	10	36	0.78261	0.60815	3.295	23	34	0.59649	0.57238		--	--	--	--
			--	--						3.295	30	55	0.64706	0.59406	5.272	22	21	0.48837	0.60815	3.3	22	38	0.63333	0.57238		--	--	--	--
			--	--						3.3	28	60	0.68182	0.59406	5.28	26	23	0.46939	0.60815	3.305	25	33	0.56897	0.57238		--	--	--	--
			--	--						3.305	33	52	0.61176	0.59406	5.288	18	31	0.63265	0.60815	3.31	29	34	0.53968	0.57238		--	--	--	--
			--	--						3.31	31	57	0.64773	0.59406	5.296	18	27	0.6	0.60815	3.315	19	31	0.62	0.57238		--	--	--	--
			--	--						3.315	27	64	0.7033	0.59406	5.304	13	26	0.66667	0.60815	3.32	22	36	0.62069	0.57238		--	--	--	--
			--	--						3.32	33	54	0.62069	0.59406	5.312	14	30	0.68182	0.60815	3.325	21	39	0.65	0.57238		--	--	--	--
			--	--						3.325	35	64	0.64646	0.59406	5.32	16	34	0.68	0.60815	3.33	18	57	0.76	0.57238		--	--	--	--
			--	--						3.33	42	60	0.58824	0.59406	5.328	11	50	0.81967	0.81463	3.335	46	33	0.41772	0.57238		--	--	--	--
			--	--						3.335	32	52	0.61905	0.59406	5.336	11	43	0.7963	0.81463	3.34	20	50	0.71429	0.57238		--	--	--	--
			--	--						3.34	37	50	0.57471	0.59406	5.344	6	46	0.88462	0.81463	3.345	26	33	0.55932	0.57238		--	--	--	--
			--	--						3.345	31	54	0.63529	0.59406	5.352	4	38	0.90476	0.81463	3.35	28	27	0.49091	0.57238		--	--	--	--
			--	--						3.35	29	61	0.67778	0.59406	5.36	9	37	0.80435	0.81463	3.355	15	27	0.64286	0.57238		--	--	--	--
			--	--						3.355	42	57	0.57576	0.59406	5.368	10	33	0.76744	0.81463	3.36	27	42	0.6087	0.57238		--	--	--	--
			--	--						3.36	29	40	0.57971	0.59406	5.376	9	39	0.8125	0.81463	3.365	32	36	0.52941	0.57238		--	--	--	--
			--	--						3.365	34	61	0.64211	0.59406	5.384	8	28	0.77778	0.81463	3.37	29	25	0.46296	0.57238		--	--	--	--
			--	--						3.37	46	51	0.52577	0.59406	5.392	12	37	0.7551	0.81463	3.375	35	27	0.43548	0.57238		--	--	--	--
			--	--						3.375	37	51	0.57955	0.59406	5.4	11	47	0.81034	0.81463	3.38	30	24	0.44444	0.57238		--	--	--	--
			--	--						3.38	43	56	0.56566	0.59406	5.408	11	47	0.81034	0.81463	3.385	28	26	0.48148	0.57238		--	--	--	--
			--	--						3.385	39	57	0.59375	0.59406	5.416	10	45	0.81818	0.81463	3.39	18	33	0.64706	0.57238		--	--	--	--
			--	--						3.39	33	60	0.64516	0.59406	5.424	8	56	0.875	0.81463	3.395	21	28	0.57143	0.57238		--	--	--	--
			--	--						3.395	35	53	0.60227	0.59406	5.432	7	43	0.86	0.81463	3.4	25	32	0.5614	0.57238		--	--	--	--
			--	--						3.4	41	52	0.55914	0.59406	5.44	7	40	0.85106	0.81463	3.405	21	28	0.57143	0.57238		--	--	--	--
			--	--						3.405	31	44	0.58667	0.59406	5.448	12	45	0.78947	0.81463	3.41	22	30	0.57692	0.57238		--	--	--	--
			--	--						3.41	30	51	0.62963	0.59406	5.456	6	44	0.88	0.81463	3.415	21	28	0.57143	0.57238		--	--	--	--
			--	--						3.415	45	43	0.48864	0.59406	5.464	9	40	0.81633	0.81463	3.42	20	29	0.59184	0.57238		--	--	--	--
			--	--						3.42	34	56	0.62222	0.59406	5.472	7	31	0.81579	0.81463	3.425	17	27	0.61364	0.57238		--	--	--	--
			--	--						3.425	39	53	0.57609	0.59406	5.48	12	30	0.71429	0.81463	3.43	37	32	0.46377	0.57238		--	--	--	--
			--	--						3.43	30	56	0.65116	0.59406	5.488	5	59	0.92188	0.81463	3.435	25	38	0.60317	0.57238		--	--	--	--
			--	--						3.435	50	43	0.46237	0.59406	5.496	4	50	0.92593	0.81463	3.44	39	35	0.47297	0.57238		--	--	--	--
			--	--						3.44	38	55	0.5914	0.59406	5.504	6	41	0.87234	0.81463	3.445	20	32	0.61538	0.57238		--	--	--	--
			--	--						3.445	27	51	0.65385	0.59406	5.512	9	38	0.80851	0.81463	3.45	28	37	0.56923	0.57238		--	--	--	--
			--	--						3.45	35	31	0.4697	0.59406	5.52	16	49	0.75385	0.81463	3.455	28	38	0.57576	0.57238		--	--	--	--
			--	--						3.455	34	56	0.62222	0.59406	5.528	7	35	0.83333	0.81463	3.46	23	23	0.5	0.57238		--	--	--	--
			--	--						3.46	31	58	0.65169	0.59406	5.536	9	38	0.80851	0.81463	3.465	44	24	0.35294	0.57238		--	--	--	--
			--	--						3.465	28	54	0.65854	0.59406	5.544	7	48	0.87273	0.81463	3.47	28	40	0.58824	0.57238		--	--	--	--
			--	--						3.47	31	46	0.5974	0.59406	5.552	7	48	0.87273	0.81463	3.475	18	22	0.55	0.57238		--	--	--	--
			--	--						3.475	36	55	0.6044	0.59406	5.56	14	38	0.73077	0.81463	3.48	25	28	0.5283	0.57238		--	--	--	--
			--	--						3.48	31	49	0.6125	0.59406	5.568	6	38	0.86364	0.81463	3.485	25	25	0.5	0.57238		--	--	--	--
			--	--						3.485	27	48	0.64	0.59406	5.576	8	34	0.80952	0.81463	3.49	17	39	0.69643	0.57238		--	--	--	--
			--	--						3.49	33	51	0.60714	0.59406	5.584	11	41	0.78846	0.81463	3.495	29	33	0.53226	0.57238		--	--	--	--
			--	--						3.495	36	59	0.62105	0.59406	5.592	10	47	0.82456	0.81463	3.5	28	15	0.34884	0.57238		--	--	--	--
			--	--						3.5	38	50	0.56818	0.59406	5.6	7	39	0.84783	0.81463	3.505	28	28	0.5	0.57238		--	--	--	--
			--	--						3.505	37	51	0.57955	0.59406	5.608	9	29	0.76316	0.81463	3.51	19	37	0.66071	0.57238		--	--	--	--
			--	--						3.51	38	52	0.57778	0.59406	5.616	5	43	0.89583	0.81463	3.515	30	25	0.45455	0.57238		--	--	--	--
			--	--						3.515	32	51	0.61446	0.59406	5.624	13	42	0.76364	0.81463	3.52	35	32	0.47761	0.57238		--	--	--	--
			--	--						3.52	34	47	0.58025	0.59406	5.632	9	56	0.86154	0.81463	3.525	23	45	0.66176	0.57238		--	--	--	--
			--	--						3.525	29	45	0.60811	0.59406	5.64	2	38	0.95	0.81463	3.53	28	38	0.57576	0.57238		--	--	--	--
			--	--						3.53	23	54	0.7013	0.59406	5.648	7	38	0.84444	0.81463	3.535	22	29	0.56863	0.57238		--	--	--	--
			--	--						3.535	25	49	0.66216	0.59406	5.656	7	40	0.85106	0.81463	3.54	29	32	0.52459	0.57238		--	--	--	--
			--	--						3.54	40	40	0.5	0.59406	5.664	6	35	0.85366	0.81463	3.545	22	35	0.61404	0.57238		--	--	--	--
			--	--						3.545	29	48	0.62338	0.59406	5.672	11	28	0.71795	0.81463	3.55	25	32	0.5614	0.57238		--	--	--	--
			--	--						3.55	34	41	0.54667	0.59406	5.68	10	51	0.83607	0.81463	3.555	21	35	0.625	0.57238		--	--	--	--
			--	--						3.555	30	45	0.6	0.59406	5.688	9	62	0.87324	0.81463	3.56	21	33	0.61111	0.57238		--	--	--	--
			--	--						3.56	31	55	0.63953	0.59406	5.696	9	34	0.7907	0.81463	3.565	23	42	0.64615	0.57238		--	--	--	--
			--	--						3.565	47	42	0.47191	0.59406	5.704	13	43	0.76786	0.81463	3.57	29	35	0.54688	0.57238		--	--	--	--
			--	--						3.57	26	42	0.61765	0.59406	5.712	19	38	0.66667	0.60815	3.575	20	33	0.62264	0.57238		--	--	--	--
			--	--						3.575	42	41	0.49398	0.59406	5.72	19	22	0.53659	0.60815	3.58	25	43	0.63235	0.57238		--	--	--	--
			--	--						3.58	43	56	0.56566	0.59406	5.728	18	18	0.5	0.60815	3.585	29	28	0.49123	0.57238		--	--	--	--
			--	--						3.585	41	34	0.45333	0.59406	5.736	26	28	0.51852	0.60815	3.59	21	43	0.67188	0.57238		--	--	--	--
			--	--						3.59	33	58	0.63736	0.59406	5.744	24	16	0.4	0.60815	3.595	12	30	0.71429	0.57238		--	--	--	--
			--	--						3.595	28	54	0.65854	0.59406	5.752	14	22	0.61111	0.60815	3.6	29	31	0.51667	0.57238		--	--	--	--
			--	--						3.6	31	36	0.53731	0.59406	5.76	16	26	0.61905	0.60815	3.605	26	26	0.5	0.57238		--	--	--	--
			--	--						3.605	30	42	0.58333	0.59406	5.768	22	23	0.51111	0.60815	3.61	19	42	0.68852	0.57238		--	--	--	--
			--	--						3.61	34	56	0.62222	0.59406	5.776	22	27	0.55102	0.60815	3.615	34	26	0.43333	0.57238		--	--	--	--
			--	--						3.615	37	49	0.56977	0.59406	5.784	13	32	0.71111	0.60815	3.62	28	37	0.56923	0.57238		--	--	--	--
			--	--						3.62	43	33	0.43421	0.59406	5.792	16	21	0.56757	0.60815	3.625	27	31	0.53448	0.57238		--	--	--	--
			--	--						3.625	23	50	0.68493	0.59406	5.8	14	21	0.6	0.60815	3.63	21	32	0.60377	0.57238		--	--	--	--
			--	--						3.63	32	46	0.58974	0.59406	5.808	13	33	0.71739	0.60815	3.635	21	25	0.54348	0.57238		--	--	--	--
			--	--						3.635	40	61	0.60396	0.59406	5.816	15	17	0.53125	0.60815	3.64	26	40	0.60606	0.57238		--	--	--	--
			--	--						3.64	47	50	0.51546	0.59406	5.824	15	21	0.58333	0.60815	3.645	17	32	0.65306	0.57238		--	--	--	--
			--	--						3.645	32	53	0.62353	0.59406	5.832	19	29	0.60417	0.60815	3.65	18	38	0.67857	0.57238		--	--	--	--
			--	--						3.65	36	34	0.48571	0.59406	5.84	19	39	0.67241	0.60815	3.655	27	31	0.53448	0.57238		--	--	--	--
			--	--						3.655	27	42	0.6087	0.59406	5.848	10	22	0.6875	0.60815	3.66	29	20	0.40816	0.57238		--	--	--	--
			--	--						3.66	35	40	0.53333	0.59406	5.856	13	21	0.61765	0.60815	3.665	22	40	0.64516	0.57238		--	--	--	--
			--	--						3.665	40	54	0.57447	0.59406	5.864	12	32	0.72727	0.60815	3.67	19	27	0.58696	0.57238		--	--	--	--
			--	--						3.67	35	55	0.61111	0.59406	5.872	19	18	0.48649	0.60815	3.675	30	37	0.55224	0.57238		--	--	--	--
			--	--						3.675	25	53	0.67949	0.59406	5.88	12	27	0.69231	0.60815	3.68	14	37	0.72549	0.57238		--	--	--	--
			--	--						3.68	37	68	0.64762	0.59406	5.888	17	28	0.62222	0.60815	3.685	20	30	0.6	0.57238		--	--	--	--
			--	--						3.685	29	42	0.59155	0.59406	5.896	8	29	0.78378	0.60815	3.69	19	36	0.65455	0.57238		--	--	--	--
			--	--						3.69	37	46	0.55422	0.59406	5.904	21	28	0.57143	0.60815	3.695	19	30	0.61224	0.57238		--	--	--	--
			--	--						3.695	28	47	0.62667	0.59406	5.912	20	25	0.55556	0.60815	3.7	22	46	0.67647	0.57238		--	--	--	--
			--	--						3.7	41	54	0.56842	0.59406	5.92	11	34	0.75556	0.60815	3.705	26	31	0.54386	0.57238		--	--	--	--
			--	--						3.705	35	69	0.66346	0.59406	5.928	19	21	0.525	0.60815	3.71	21	40	0.65574	0.57238		--	--	--	--
			--	--						3.71	39	42	0.51852	0.59406	5.936	27	24	0.47059	0.60815	3.715	31	28	0.47458	0.57238		--	--	--	--
			--	--						3.715	37	43	0.5375	0.59406	5.944	17	31	0.64583	0.60815	3.72	25	30	0.54545	0.57238		--	--	--	--
			--	--						3.72	31	54	0.63529	0.59406	5.952	19	30	0.61224	0.60815	3.725	23	34	0.59649	0.57238		--	--	--	--
			--	--						3.725	34	43	0.55844	0.59406	5.96	16	35	0.68627	0.60815	3.73	24	37	0.60656	0.57238		--	--	--	--
			--	--						3.73	36	45	0.55556	0.59406	5.968	13	28	0.68293	0.60815	3.735	16	30	0.65217	0.57238		--	--	--	--
			--	--						3.735	31	44	0.58667	0.59406	5.976	13	37	0.74	0.60815	3.74	28	27	0.49091	0.57238		--	--	--	--
			--	--						3.74	36	52	0.59091	0.59406	5.984	17	29	0.63043	0.60815	3.745	24	44	0.64706	0.57238		--	--	--	--
			--	--						3.745	41	53	0.56383	0.59406	5.992	14	29	0.67442	0.60815	3.75	29	34	0.53968	0.57238		--	--	--	--
			--	--						3.75	32	50	0.60976	0.59406	6	21	19	0.475	0.60815	3.755	16	28	0.63636	0.57238		--	--	--	--
			--	--						3.755	33	53	0.61628	0.59406	6.008	22	20	0.47619	0.60815	3.76	28	25	0.4717	0.57238		--	--	--	--
			--	--						3.76	55	49	0.47115	0.59406	6.016	22	24	0.52174	0.60815	3.765	22	36	0.62069	0.57238		--	--	--	--
			--	--						3.765	30	45	0.6	0.59406	6.024	12	27	0.69231	0.60815	3.77	42	43	0.50588	0.57238		--	--	--	--
			--	--											6.032	16	28	0.63636	0.60815	3.775	40	33	0.45205	0.57238		--	--	--	--
			--	--											6.04	10	25	0.71429	0.60815	3.78	30	25	0.45455	0.57238		--	--	--	--
			--	--											6.048	16	30	0.65217	0.60815	3.785	24	30	0.55556	0.57238		--	--	--	--
			--	--											6.056	22	25	0.53191	0.60815	3.79	42	29	0.40845	0.57238		--	--	--	--
			--	--											6.064	17	33	0.66	0.60815	3.795	17	29	0.63043	0.57238		--	--	--	--
			--	--											6.072	12	27	0.69231	0.60815	3.8	32	29	0.47541	0.57238		--	--	--	--
			--	--											6.08	19	29	0.60417	0.60815	3.805	24	35	0.59322	0.57238		--	--	--	--
			--	--											6.088	24	24	0.5	0.60815	3.81	12	34	0.73913	0.57238		--	--	--	--
			--	--											6.096	21	22	0.51163	0.60815	3.815	22	25	0.53191	0.57238		--	--	--	--
			--	--											6.104	11	26	0.7027	0.60815	3.82	23	33	0.58929	0.57238		--	--	--	--
			--	--											6.112	15	29	0.65909	0.60815	3.825	30	34	0.53125	0.57238		--	--	--	--
			--	--											6.12	10	20	0.66667	0.60815	3.83	43	22	0.33846	0.57238		--	--	--	--
			--	--											6.128	18	28	0.6087	0.60815	3.835	25	25	0.5	0.57238		--	--	--	--
			--	--											6.136	16	21	0.56757	0.60815	3.84	32	35	0.52239	0.57238		--	--	--	--
			--	--											6.144	24	24	0.5	0.60815	3.845	32	32	0.5	0.57238		--	--	--	--
			--	--											6.152	14	18	0.5625	0.60815	3.85	26	31	0.54386	0.57238		--	--	--	--
			--	--											6.16	15	31	0.67391	0.60815	3.855	18	28	0.6087	0.57238		--	--	--	--
			--	--											6.168	18	23	0.56098	0.60815	3.86	23	33	0.58929	0.57238		--	--	--	--
			--	--											6.176	24	22	0.47826	0.60815	3.865	28	31	0.52542	0.57238		--	--	--	--
			--	--											6.184	13	27	0.675	0.60815	3.87	27	30	0.52632	0.57238		--	--	--	--
			--	--											6.192	12	32	0.72727	0.60815	3.875	25	31	0.55357	0.57238		--	--	--	--
			--	--											6.2	21	28	0.57143	0.60815	3.88	18	33	0.64706	0.57238		--	--	--	--
			--	--											6.208	16	33	0.67347	0.60815	3.885	28	33	0.54098	0.57238		--	--	--	--
			--	--											6.216	19	27	0.58696	0.60815	3.89	24	57	0.7037	0.57238		--	--	--	--
			--	--											6.224	12	24	0.66667	0.60815	3.895	18	38	0.67857	0.57238		--	--	--	--
			--	--											6.232	15	37	0.71154	0.60815	3.9	20	28	0.58333	0.57238		--	--	--	--
			--	--											6.24	26	29	0.52727	0.60815	3.905	31	33	0.51563	0.57238		--	--	--	--
			--	--											6.248	17	25	0.59524	0.60815	3.91	15	31	0.67391	0.57238		--	--	--	--
			--	--											6.256	21	26	0.55319	0.60815	3.915	17	38	0.69091	0.57238		--	--	--	--
			--	--											6.264	16	28	0.63636	0.60815	3.92	28	30	0.51724	0.57238		--	--	--	--
			--	--											6.272	15	32	0.68085	0.60815	3.925	24	21	0.46667	0.57238		--	--	--	--
			--	--											6.28	17	26	0.60465	0.60815	3.93	27	34	0.55738	0.57238		--	--	--	--
			--	--											6.288	19	33	0.63462	0.60815	3.935	17	30	0.6383	0.57238		--	--	--	--
			--	--											6.296	24	25	0.5102	0.60815	3.94	16	37	0.69811	0.57238		--	--	--	--
			--	--											6.304	13	26	0.66667	0.60815	3.945	30	44	0.59459	0.57238		--	--	--	--
			--	--											6.312	17	30	0.6383	0.60815	3.95	31	31	0.5	0.57238		--	--	--	--
			--	--											6.32	17	27	0.61364	0.60815	3.955	23	33	0.58929	0.57238		--	--	--	--
			--	--											6.328	17	26	0.60465	0.60815	3.96	28	26	0.48148	0.57238		--	--	--	--
			--	--											6.336	16	16	0.5	0.60815	3.965	15	31	0.67391	0.57238		--	--	--	--
			--	--											6.344	17	35	0.67308	0.60815	3.97	25	43	0.63235	0.57238		--	--	--	--
			--	--											6.352	21	28	0.57143	0.60815	3.975	33	30	0.47619	0.57238		--	--	--	--
			--	--											6.36	13	26	0.66667	0.60815	3.98	20	28	0.58333	0.57238		--	--	--	--
			--	--											6.368	17	20	0.54054	0.60815	3.985	22	38	0.63333	0.57238		--	--	--	--
			--	--											6.376	15	24	0.61538	0.60815	3.99	16	36	0.69231	0.57238		--	--	--	--
			--	--											6.384	15	23	0.60526	0.60815	3.995	21	27	0.5625	0.57238		--	--	--	--
			--	--											6.392	17	22	0.5641	0.60815	4	44	42	0.48837	0.57238		--	--	--	--
			--	--											6.4	19	29	0.60417	0.60815	4.005	28	30	0.51724	0.57238		--	--	--	--
			--	--											6.408	14	36	0.72	0.60815	4.01	13	43	0.76786	0.57238		--	--	--	--
			--	--											6.416	15	34	0.69388	0.60815	4.015	26	35	0.57377	0.57238		--	--	--	--
			--	--											6.424	20	30	0.6	0.60815	4.02	17	22	0.5641	0.57238		--	--	--	--
			--	--											6.432	18	26	0.59091	0.60815	4.025	16	29	0.64444	0.57238		--	--	--	--
			--	--											6.44	10	23	0.69697	0.60815	4.03	36	33	0.47826	0.57238		--	--	--	--
			--	--											6.448	23	22	0.48889	0.60815	4.035	28	32	0.53333	0.57238		--	--	--	--
			--	--											6.456	19	38	0.66667	0.60815	4.04	22	35	0.61404	0.57238		--	--	--	--
			--	--											6.464	17	25	0.59524	0.60815	4.045	30	26	0.46429	0.57238		--	--	--	--
			--	--											6.472	20	33	0.62264	0.60815	4.05	14	27	0.65854	0.57238		--	--	--	--
			--	--											6.48	9	28	0.75676	0.60815	4.055	28	40	0.58824	0.57238		--	--	--	--
			--	--											6.488	15	25	0.625	0.60815	4.06	20	27	0.57447	0.57238		--	--	--	--
			--	--											6.496	18	26	0.59091	0.60815	4.065	19	27	0.58696	0.57238		--	--	--	--
			--	--											6.504	10	30	0.75	0.60815	4.07	21	36	0.63158	0.57238		--	--	--	--
			--	--											6.512	18	20	0.52632	0.60815	4.075	23	39	0.62903	0.57238		--	--	--	--
			--	--											6.52	19	12	0.3871	0.60815	4.08	18	35	0.66038	0.57238		--	--	--	--
			--	--											6.528	10	27	0.72973	0.60815	4.085	25	40	0.61538	0.57238		--	--	--	--
			--	--											6.536	15	28	0.65116	0.60815	4.09	22	40	0.64516	0.57238		--	--	--	--
			--	--											6.544	16	20	0.55556	0.60815	4.095	25	30	0.54545	0.57238		--	--	--	--
			--	--											6.552	23	33	0.58929	0.60815	4.1	30	29	0.49153	0.57238		--	--	--	--
			--	--											6.56	9	26	0.74286	0.60815	4.105	34	41	0.54667	0.57238		--	--	--	--
			--	--											6.568	17	30	0.6383	0.60815	4.11	38	39	0.50649	0.57238		--	--	--	--
			--	--											6.576	14	23	0.62162	0.60815	4.115	20	29	0.59184	0.57238		--	--	--	--
			--	--											6.584	13	34	0.7234	0.60815	4.12	24	27	0.52941	0.57238		--	--	--	--
			--	--											6.592	19	31	0.62	0.60815	4.125	24	34	0.58621	0.57238		--	--	--	--
			--	--											6.6	10	32	0.7619	0.60815	4.13	22	31	0.58491	0.57238		--	--	--	--
			--	--											6.608	18	24	0.57143	0.60815	4.135	32	33	0.50769	0.57238		--	--	--	--
			--	--											6.616	22	28	0.56	0.60815	4.14	26	25	0.4902	0.57238		--	--	--	--
			--	--											6.624	19	30	0.61224	0.60815	4.145	24	38	0.6129	0.57238		--	--	--	--
			--	--											6.632	21	22	0.51163	0.60815	4.15	22	28	0.56	0.57238		--	--	--	--
			--	--											6.64	21	18	0.46154	0.60815	4.155	18	32	0.64	0.57238		--	--	--	--
			--	--											6.648	17	30	0.6383	0.60815	4.16	28	31	0.52542	0.57238		--	--	--	--
			--	--											6.656	16	20	0.55556	0.60815	4.165	21	39	0.65	0.57238		--	--	--	--
			--	--											6.664	18	27	0.6	0.60815	4.17	22	27	0.55102	0.57238		--	--	--	--
			--	--											6.672	11	27	0.71053	0.60815	4.175	13	35	0.72917	0.57238		--	--	--	--
			--	--											6.68	11	38	0.77551	0.60815	4.18	22	33	0.6	0.57238		--	--	--	--
			--	--											6.688	21	14	0.4	0.60815	4.185	19	30	0.61224	0.57238		--	--	--	--
			--	--											6.696	20	18	0.47368	0.60815	4.19	27	23	0.46	0.57238		--	--	--	--
			--	--											6.704	17	21	0.55263	0.60815	4.195	28	41	0.5942	0.57238		--	--	--	--
			--	--											6.712	12	27	0.69231	0.60815	4.2	21	27	0.5625	0.57238		--	--	--	--
			--	--											6.72	20	32	0.61538	0.60815	4.205	19	42	0.68852	0.57238		--	--	--	--
			--	--											6.728	20	19	0.48718	0.60815	4.21	25	29	0.53704	0.57238		--	--	--	--
			--	--											6.736	16	22	0.57895	0.60815	4.215	23	37	0.61667	0.57238		--	--	--	--
			--	--											6.744	14	20	0.58824	0.60815	4.22	20	37	0.64912	0.57238		--	--	--	--
			--	--											6.752	12	35	0.74468	0.60815	4.225	17	33	0.66	0.57238		--	--	--	--
			--	--											6.76	16	37	0.69811	0.60815	4.23	35	43	0.55128	0.57238		--	--	--	--
			--	--											6.768	13	24	0.64865	0.60815	4.235	27	26	0.49057	0.57238		--	--	--	--
			--	--											6.776	18	23	0.56098	0.60815	4.24	23	33	0.58929	0.57238		--	--	--	--
			--	--											6.784	18	26	0.59091	0.60815	4.245	16	36	0.69231	0.57238		--	--	--	--
			--	--											6.792	13	27	0.675	0.60815	4.25	18	38	0.67857	0.57238		--	--	--	--
			--	--											6.8	10	22	0.6875	0.60815	4.255	22	33	0.6	0.57238		--	--	--	--
			--	--											6.808	18	22	0.55	0.60815	4.26	25	38	0.60317	0.57238		--	--	--	--
			--	--											6.816	14	28	0.66667	0.60815	4.265	26	42	0.61765	0.57238		--	--	--	--
			--	--											6.824	17	32	0.65306	0.60815	4.27	30	26	0.46429	0.57238		--	--	--	--
			--	--											6.832	17	25	0.59524	0.60815	4.275	25	31	0.55357	0.57238		--	--	--	--
			--	--											6.84	16	26	0.61905	0.60815	4.28	20	26	0.56522	0.57238		--	--	--	--
			--	--											6.848	16	30	0.65217	0.60815	4.285	20	33	0.62264	0.57238		--	--	--	--
			--	--											6.856	20	12	0.375	0.60815	4.29	17	35	0.67308	0.57238		--	--	--	--
			--	--											6.864	16	26	0.61905	0.60815	4.295	25	28	0.5283	0.57238		--	--	--	--
			--	--											6.872	16	20	0.55556	0.60815	4.3	27	38	0.58462	0.57238		--	--	--	--
			--	--											6.88	15	32	0.68085	0.60815	4.305	21	33	0.61111	0.57238		--	--	--	--
			--	--											6.888	17	28	0.62222	0.60815	4.31	22	35	0.61404	0.57238		--	--	--	--
			--	--											6.896	17	31	0.64583	0.60815	4.315	24	38	0.6129	0.57238		--	--	--	--
			--	--											6.904	13	18	0.58065	0.60815	4.32	40	21	0.34426	0.57238		--	--	--	--
			--	--											6.912	15	34	0.69388	0.60815	4.325	25	31	0.55357	0.57238		--	--	--	--
			--	--											6.92	17	22	0.5641	0.60815	4.33	26	24	0.48	0.57238		--	--	--	--
			--	--											6.928	13	30	0.69767	0.60815	4.335	31	29	0.48333	0.57238		--	--	--	--
			--	--											6.936	19	22	0.53659	0.60815	4.34	31	27	0.46552	0.57238		--	--	--	--
			--	--											6.944	14	28	0.66667	0.60815	4.345	27	30	0.52632	0.57238		--	--	--	--
			--	--											6.952	11	17	0.60714	0.60815	4.35	31	31	0.5	0.57238		--	--	--	--
			--	--											6.96	10	26	0.72222	0.60815	4.355	23	35	0.60345	0.57238		--	--	--	--
			--	--											6.968	16	22	0.57895	0.60815	4.36	34	25	0.42373	0.57238		--	--	--	--
			--	--											6.976	21	36	0.63158	0.60815	4.365	26	27	0.50943	0.57238		--	--	--	--
			--	--											6.984	18	23	0.56098	0.60815	4.37	22	26	0.54167	0.57238		--	--	--	--
			--	--											6.992	18	32	0.64	0.60815	4.375	32	29	0.47541	0.57238		--	--	--	--
			--	--											7	19	23	0.54762	0.60815	4.38	22	36	0.62069	0.57238		--	--	--	--
			--	--											7.008	14	31	0.68889	0.60815	4.385	26	29	0.52727	0.57238		--	--	--	--
			--	--											7.016	22	25	0.53191	0.60815	4.39	25	28	0.5283	0.57238		--	--	--	--
			--	--											7.024	13	12	0.48	0.60815	4.395	19	22	0.53659	0.57238		--	--	--	--
			--	--											7.032	18	23	0.56098	0.60815	4.4	26	30	0.53571	0.57238		--	--	--	--
			--	--											7.04	18	26	0.59091	0.60815	4.405	24	17	0.41463	0.57238		--	--	--	--
			--	--											7.048	11	20	0.64516	0.60815	4.41	24	31	0.56364	0.57238		--	--	--	--
			--	--											7.056	21	21	0.5	0.60815	4.415	21	35	0.625	0.57238		--	--	--	--
			--	--											7.064	15	27	0.64286	0.60815	4.42	18	41	0.69492	0.57238		--	--	--	--
			--	--											7.072	12	20	0.625	0.60815	4.425	25	39	0.60938	0.57238		--	--	--	--
			--	--											7.08	13	24	0.64865	0.60815	4.43	28	33	0.54098	0.57238		--	--	--	--
			--	--											7.088	20	25	0.55556	0.60815	4.435	24	31	0.56364	0.57238		--	--	--	--
			--	--											7.096	21	24	0.53333	0.60815	4.44	28	20	0.41667	0.57238		--	--	--	--
			--	--											7.104	20	19	0.48718	0.60815	4.445	32	27	0.45763	0.57238		--	--	--	--
			--	--											7.112	15	16	0.51613	0.60815	4.45	14	46	0.76667	0.57238		--	--	--	--
			--	--											7.12	17	28	0.62222	0.60815	4.455	27	31	0.53448	0.57238		--	--	--	--
			--	--											7.128	23	33	0.58929	0.60815	4.46	25	33	0.56897	0.57238		--	--	--	--
			--	--											7.136	12	21	0.63636	0.60815	4.465	24	30	0.55556	0.57238		--	--	--	--
			--	--											7.144	13	25	0.65789	0.60815	4.47	29	57	0.66279	0.57238		--	--	--	--
			--	--											7.152	17	39	0.69643	0.60815	4.475	24	42	0.63636	0.57238		--	--	--	--
			--	--											7.16	12	25	0.67568	0.60815	4.48	25	33	0.56897	0.57238		--	--	--	--
			--	--											7.168	13	32	0.71111	0.60815	4.485	26	26	0.5	0.57238		--	--	--	--
			--	--											7.176	20	39	0.66102	0.60815	4.49	25	37	0.59677	0.57238		--	--	--	--
			--	--											7.184	23	24	0.51064	0.60815	4.495	18	32	0.64	0.57238		--	--	--	--
			--	--											7.192	12	19	0.6129	0.60815	4.5	19	33	0.63462	0.57238		--	--	--	--
			--	--											7.2	17	22	0.5641	0.60815	4.505	22	25	0.53191	0.57238		--	--	--	--
			--	--											7.208	15	27	0.64286	0.60815	4.51	23	32	0.58182	0.57238		--	--	--	--
			--	--											7.216	18	23	0.56098	0.60815	4.515	20	26	0.56522	0.57238		--	--	--	--
			--	--											7.224	15	27	0.64286	0.60815	4.52	25	34	0.57627	0.57238		--	--	--	--
			--	--											7.232	9	24	0.72727	0.60815	4.525	17	25	0.59524	0.57238		--	--	--	--
			--	--											7.24	23	19	0.45238	0.60815	4.53	22	40	0.64516	0.57238		--	--	--	--
			--	--											7.248	23	26	0.53061	0.60815	4.535	18	28	0.6087	0.57238		--	--	--	--
			--	--											7.256	22	19	0.46341	0.60815	4.54	27	35	0.56452	0.57238		--	--	--	--
			--	--											7.264	12	20	0.625	0.60815	4.545	24	32	0.57143	0.57238		--	--	--	--
			--	--											7.272	14	29	0.67442	0.60815	4.55	26	22	0.45833	0.57238		--	--	--	--
			--	--											7.28	15	25	0.625	0.60815	4.555	27	28	0.50909	0.57238		--	--	--	--
			--	--											7.288	12	24	0.66667	0.60815	4.56	33	39	0.54167	0.57238		--	--	--	--
			--	--											7.296	14	27	0.65854	0.60815	4.565	23	32	0.58182	0.57238		--	--	--	--
			--	--											7.304	17	28	0.62222	0.60815	4.57	29	29	0.5	0.57238		--	--	--	--
			--	--											7.312	21	27	0.5625	0.60815	4.575	21	38	0.64407	0.57238		--	--	--	--
			--	--											7.32	10	17	0.62963	0.60815	4.58	22	30	0.57692	0.57238		--	--	--	--
			--	--											7.328	17	28	0.62222	0.60815	4.585	26	29	0.52727	0.57238		--	--	--	--
			--	--											7.336	10	23	0.69697	0.60815	4.59	14	41	0.74545	0.57238		--	--	--	--
			--	--											7.344	24	25	0.5102	0.60815	4.595	21	30	0.58824	0.57238		--	--	--	--
			--	--											7.352	14	31	0.68889	0.60815	4.6	16	44	0.73333	0.57238		--	--	--	--
			--	--											7.36	19	30	0.61224	0.60815	4.605	25	40	0.61538	0.57238		--	--	--	--
			--	--											7.368	13	21	0.61765	0.60815	4.61	17	30	0.6383	0.57238		--	--	--	--
			--	--											7.376	15	28	0.65116	0.60815	4.615	20	33	0.62264	0.57238		--	--	--	--
			--	--											7.384	13	27	0.675	0.60815	4.62	19	28	0.59574	0.57238		--	--	--	--
			--	--											7.392	11	28	0.71795	0.60815	4.625	30	30	0.5	0.57238		--	--	--	--
			--	--											7.4	19	31	0.62	0.60815	4.63	24	23	0.48936	0.57238		--	--	--	--
			--	--											7.408	14	26	0.65	0.60815	4.635	19	27	0.58696	0.57238		--	--	--	--
			--	--											7.416	16	30	0.65217	0.60815	4.64	25	33	0.56897	0.57238		--	--	--	--
			--	--											7.424	15	24	0.61538	0.60815	4.645	24	34	0.58621	0.57238		--	--	--	--
			--	--											7.432	16	33	0.67347	0.60815	4.65	24	43	0.64179	0.57238		--	--	--	--
			--	--											7.44	19	24	0.55814	0.60815	4.655	16	36	0.69231	0.57238		--	--	--	--
			--	--											7.448	9	26	0.74286	0.60815	4.66	38	32	0.45714	0.57238		--	--	--	--
			--	--											7.456	12	27	0.69231	0.60815	4.665	31	29	0.48333	0.57238		--	--	--	--
			--	--											7.464	21	24	0.53333	0.60815	4.67	28	37	0.56923	0.57238		--	--	--	--
			--	--											7.472	21	26	0.55319	0.60815	4.675	25	30	0.54545	0.57238		--	--	--	--
			--	--											7.48	23	25	0.52083	0.60815	4.68	20	36	0.64286	0.57238		--	--	--	--
			--	--											7.488	25	30	0.54545	0.60815	4.685	25	18	0.4186	0.57238		--	--	--	--
			--	--											7.496	15	19	0.55882	0.60815	4.69	21	34	0.61818	0.57238		--	--	--	--
			--	--											7.504	26	17	0.39535	0.60815	4.695	22	36	0.62069	0.57238		--	--	--	--
			--	--											7.512	13	18	0.58065	0.60815	4.7	30	41	0.57746	0.57238		--	--	--	--
			--	--											7.52	14	26	0.65	0.60815	4.705	22	31	0.58491	0.57238		--	--	--	--
			--	--											7.528	22	31	0.58491	0.60815	4.71	21	40	0.65574	0.57238		--	--	--	--
			--	--											7.536	12	20	0.625	0.60815	4.715	22	40	0.64516	0.57238		--	--	--	--
			--	--											7.544	19	28	0.59574	0.60815	4.72	22	28	0.56	0.57238		--	--	--	--
			--	--											7.552	10	21	0.67742	0.60815	4.725	24	45	0.65217	0.57238		--	--	--	--
			--	--											7.56	17	28	0.62222	0.60815	4.73	24	27	0.52941	0.57238		--	--	--	--
			--	--											7.568	12	29	0.70732	0.60815	4.735	29	28	0.49123	0.57238		--	--	--	--
			--	--											7.576	20	26	0.56522	0.60815	4.74	14	28	0.66667	0.57238		--	--	--	--
			--	--											7.584	17	31	0.64583	0.60815	4.745	21	35	0.625	0.57238		--	--	--	--
			--	--											7.592	11	32	0.74419	0.60815	4.75	19	38	0.66667	0.57238		--	--	--	--
			--	--											7.6	11	22	0.66667	0.60815	4.755	15	36	0.70588	0.57238		--	--	--	--
			--	--											7.608	21	24	0.53333	0.60815	4.76	15	36	0.70588	0.57238		--	--	--	--
			--	--											7.616	22	26	0.54167	0.60815	4.765	26	41	0.61194	0.57238		--	--	--	--
			--	--											7.624	11	26	0.7027	0.60815	4.77	29	31	0.51667	0.57238		--	--	--	--
			--	--											7.632	18	26	0.59091	0.60815	4.775	27	33	0.55	0.57238		--	--	--	--
			--	--											7.64	13	32	0.71111	0.60815	4.78	27	35	0.56452	0.57238		--	--	--	--
			--	--											7.648	16	26	0.61905	0.60815	4.785	25	25	0.5	0.57238		--	--	--	--
			--	--											7.656	18	23	0.56098	0.60815	4.79	29	28	0.49123	0.57238		--	--	--	--
			--	--											7.664	18	29	0.61702	0.60815	4.795	16	42	0.72414	0.57238		--	--	--	--
			--	--											7.672	14	27	0.65854	0.60815	4.8	23	40	0.63492	0.57238		--	--	--	--
			--	--											7.68	18	27	0.6	0.60815	4.805	22	31	0.58491	0.57238		--	--	--	--
			--	--											7.688	21	24	0.53333	0.60815	4.81	27	35	0.56452	0.57238		--	--	--	--
			--	--											7.696	18	25	0.5814	0.60815	4.815	27	31	0.53448	0.57238		--	--	--	--
			--	--											7.704	18	31	0.63265	0.60815	4.82	19	33	0.63462	0.57238		--	--	--	--
			--	--											7.712	16	26	0.61905	0.60815	4.825	28	38	0.57576	0.57238		--	--	--	--
			--	--											7.72	15	20	0.57143	0.60815	4.83	22	26	0.54167	0.57238		--	--	--	--
			--	--											7.728	11	33	0.75	0.60815	4.835	22	30	0.57692	0.57238		--	--	--	--
			--	--											7.736	17	19	0.52778	0.60815	4.84	20	24	0.54545	0.57238		--	--	--	--
			--	--											7.744	13	19	0.59375	0.60815	4.845	25	31	0.55357	0.57238		--	--	--	--
			--	--											7.752	13	26	0.66667	0.60815	4.85	18	39	0.68421	0.57238		--	--	--	--
			--	--											7.76	18	30	0.625	0.60815	4.855	15	30	0.66667	0.57238		--	--	--	--
			--	--											7.768	23	23	0.5	0.60815	4.86	20	42	0.67742	0.57238		--	--	--	--
			--	--											7.776	10	31	0.7561	0.60815	4.865	24	39	0.61905	0.57238		--	--	--	--
			--	--											7.784	20	22	0.52381	0.60815	4.87	24	41	0.63077	0.57238		--	--	--	--
			--	--											7.792	17	17	0.5	0.60815	4.875	27	27	0.5	0.57238		--	--	--	--
			--	--											7.8	12	23	0.65714	0.60815	4.88	26	39	0.6	0.57238		--	--	--	--
			--	--											7.808	18	27	0.6	0.60815	4.885	26	30	0.53571	0.57238		--	--	--	--
			--	--											7.816	17	28	0.62222	0.60815	4.89	22	33	0.6	0.57238		--	--	--	--
			--	--											7.824	13	16	0.55172	0.60815	4.895	21	26	0.55319	0.57238		--	--	--	--
			--	--											7.832	20	23	0.53488	0.60815	4.9	17	37	0.68519	0.57238		--	--	--	--
			--	--											7.84	16	19	0.54286	0.60815	4.905	16	32	0.66667	0.57238		--	--	--	--
			--	--											7.848	18	20	0.52632	0.60815	4.91	23	30	0.56604	0.57238		--	--	--	--
			--	--											7.856	16	36	0.69231	0.60815	4.915	19	35	0.64815	0.57238		--	--	--	--
			--	--											7.864	18	36	0.66667	0.60815	4.92	24	32	0.57143	0.57238		--	--	--	--
			--	--											7.872	12	24	0.66667	0.60815	4.925	25	31	0.55357	0.57238		--	--	--	--
			--	--											7.88	8	22	0.73333	0.60815	4.93	25	26	0.5098	0.57238		--	--	--	--
			--	--											7.888	15	34	0.69388	0.60815	4.935	18	42	0.7	0.57238		--	--	--	--
			--	--											7.896	13	32	0.71111	0.60815	4.94	20	29	0.59184	0.57238		--	--	--	--
			--	--											7.904	14	33	0.70213	0.60815	4.945	21	28	0.57143	0.57238		--	--	--	--
			--	--											7.912	15	28	0.65116	0.60815	4.95	19	40	0.67797	0.57238		--	--	--	--
			--	--											7.92	10	37	0.78723	0.60815	4.955	16	35	0.68627	0.57238		--	--	--	--
			--	--											7.928	16	28	0.63636	0.60815	4.96	16	28	0.63636	0.57238		--	--	--	--
			--	--											7.936	16	41	0.7193	0.60815	4.965	24	29	0.54717	0.57238		--	--	--	--
			--	--											7.944	8	33	0.80488	0.60815	4.97	21	23	0.52273	0.57238		--	--	--	--
			--	--											7.952	14	28	0.66667	0.60815	4.975	19	39	0.67241	0.57238		--	--	--	--
			--	--											7.96	16	32	0.66667	0.60815	4.98	27	27	0.5	0.57238		--	--	--	--
			--	--											7.968	10	22	0.6875	0.60815	4.985	23	32	0.58182	0.57238		--	--	--	--
			--	--											7.976	9	24	0.72727	0.60815	4.99	18	41	0.69492	0.57238		--	--	--	--
			--	--											7.984	21	38	0.64407	0.60815	4.995	22	39	0.63934	0.57238		--	--	--	--
			--	--											7.992	13	17	0.56667	0.60815	5	27	27	0.5	0.57238		--	--	--	--
			--	--											8	16	24	0.6	0.60815	5.005	30	37	0.55224	0.57238		--	--	--	--
			--	--											8.008	17	23	0.575	0.60815	5.01	20	33	0.62264	0.57238		--	--	--	--
			--	--											8.016	14	37	0.72549	0.60815	5.015	26	22	0.45833	0.57238		--	--	--	--
			--	--											8.024	14	23	0.62162	0.60815	5.02	17	32	0.65306	0.57238		--	--	--	--
			--	--											8.032	16	21	0.56757	0.60815	5.025	27	43	0.61429	0.57238		--	--	--	--
			--	--											8.04	20	25	0.55556	0.60815	5.03	39	34	0.46575	0.57238		--	--	--	--
			--	--											8.048	20	27	0.57447	0.60815	5.035	27	34	0.55738	0.57238		--	--	--	--
			--	--											8.056	11	26	0.7027	0.60815	5.04	27	41	0.60294	0.57238		--	--	--	--
			--	--											8.064	21	14	0.4	0.60815	5.045	26	42	0.61765	0.57238		--	--	--	--
			--	--											8.072	14	31	0.68889	0.60815	5.05	34	39	0.53425	0.57238		--	--	--	--
			--	--											8.08	8	28	0.77778	0.60815	5.055	20	30	0.6	0.57238		--	--	--	--
			--	--											8.088	17	22	0.5641	0.60815	5.06	21	30	0.58824	0.57238		--	--	--	--
			--	--											8.096	12	30	0.71429	0.60815	5.065	24	25	0.5102	0.57238		--	--	--	--
			--	--											8.104	11	27	0.71053	0.60815	5.07	23	34	0.59649	0.57238		--	--	--	--
			--	--											8.112	19	19	0.5	0.60815	5.075	19	44	0.69841	0.57238		--	--	--	--
			--	--											8.12	17	22	0.5641	0.60815	5.08	20	32	0.61538	0.57238		--	--	--	--
			--	--											8.128	12	24	0.66667	0.60815	5.085	23	36	0.61017	0.57238		--	--	--	--
			--	--											8.136	19	34	0.64151	0.60815	5.09	25	29	0.53704	0.57238		--	--	--	--
			--	--											8.144	17	29	0.63043	0.60815	5.095	30	39	0.56522	0.57238		--	--	--	--
			--	--											8.152	15	17	0.53125	0.60815	5.1	24	28	0.53846	0.57238		--	--	--	--
			--	--											8.16	22	23	0.51111	0.60815	5.105	21	22	0.51163	0.57238		--	--	--	--
			--	--											8.168	21	27	0.5625	0.60815	5.11	28	20	0.41667	0.57238		--	--	--	--
			--	--											8.176	19	21	0.525	0.60815	5.115	28	27	0.49091	0.57238		--	--	--	--
			--	--											8.184	15	38	0.71698	0.60815	5.12	32	23	0.41818	0.57238		--	--	--	--
			--	--											8.192	8	27	0.77143	0.60815	5.125	29	39	0.57353	0.57238		--	--	--	--
			--	--											8.2	17	33	0.66	0.60815	5.13	22	42	0.65625	0.57238		--	--	--	--
			--	--											8.208	12	25	0.67568	0.60815	5.135	37	34	0.47887	0.57238		--	--	--	--
			--	--											8.216	21	29	0.58	0.60815	5.14	44	29	0.39726	0.57238		--	--	--	--
			--	--											8.224	16	27	0.62791	0.60815	5.145	25	36	0.59016	0.57238		--	--	--	--
			--	--											8.232	13	20	0.60606	0.60815	5.15	20	26	0.56522	0.57238		--	--	--	--
			--	--											8.24	18	15	0.45455	0.60815	5.155	26	34	0.56667	0.57238		--	--	--	--
			--	--											8.248	11	31	0.7381	0.60815	5.16	23	36	0.61017	0.57238		--	--	--	--
			--	--											8.256	21	28	0.57143	0.60815	5.165	24	23	0.48936	0.57238		--	--	--	--
			--	--											8.264	12	21	0.63636	0.60815	5.17	20	30	0.6	0.57238		--	--	--	--
			--	--											8.272	19	20	0.51282	0.60815	5.175	25	38	0.60317	0.57238		--	--	--	--
			--	--											8.28	19	26	0.57778	0.60815	5.18	18	23	0.56098	0.57238		--	--	--	--
			--	--											8.288	17	18	0.51429	0.60815	5.185	15	39	0.72222	0.57238		--	--	--	--
			--	--											8.296	18	22	0.55	0.60815	5.19	23	33	0.58929	0.57238		--	--	--	--
			--	--											8.304	16	26	0.61905	0.60815	5.195	14	28	0.66667	0.57238		--	--	--	--
			--	--											8.312	10	15	0.6	0.60815	5.2	21	24	0.53333	0.57238
			--	--											8.32	15	17	0.53125	0.60815	5.205	29	30	0.50847	0.57238
			--	--											8.328	13	28	0.68293	0.60815	5.21	15	38	0.71698	0.57238
			--	--											8.336	15	29	0.65909	0.60815	5.215	28	32	0.53333	0.57238
			--	--											8.344	15	35	0.7	0.60815	5.22	19	43	0.69355	0.57238
			--	--											8.352	13	17	0.56667	0.60815	5.225	21	31	0.59615	0.57238
			--	--											8.36	11	19	0.63333	0.60815	5.23	24	35	0.59322	0.57238
			--	--											8.368	14	27	0.65854	0.60815	5.235	31	32	0.50794	0.57238
			--	--											8.376	17	26	0.60465	0.60815	5.24	24	26	0.52	0.57238
			--	--											8.384	13	27	0.675	0.60815	5.245	25	38	0.60317	0.57238
			--	--											8.392	10	32	0.7619	0.60815	5.25	20	39	0.66102	0.57238
			--	--											8.4	20	24	0.54545	0.60815	5.255	25	37	0.59677	0.57238
			--	--											8.408	15	19	0.55882	0.60815	5.26	21	34	0.61818	0.57238
			--	--											8.416	19	17	0.47222	0.60815	5.265	27	31	0.53448	0.57238
			--	--											8.424	17	20	0.54054	0.60815	5.27	28	36	0.5625	0.57238
			--	--											8.432	14	30	0.68182	0.60815	5.275	28	34	0.54839	0.57238
			--	--											8.44	17	23	0.575	0.60815	5.28	28	34	0.54839	0.57238
			--	--											8.448	23	23	0.5	0.60815	5.285	17	28	0.62222	0.57238
			--	--											8.456	12	20	0.625	0.60815	5.29	18	27	0.6	0.57238
			--	--											8.464	13	27	0.675	0.60815	5.295	24	37	0.60656	0.57238
			--	--											8.472	8	25	0.75758	0.60815	5.3	24	32	0.57143	0.57238
			--	--											8.48	7	24	0.77419	0.60815	5.305	24	38	0.6129	0.57238
			--	--											8.488	17	28	0.62222	0.60815	5.31	21	27	0.5625	0.57238
			--	--											8.496	13	31	0.70455	0.60815	5.315	19	21	0.525	0.57238
			--	--											8.504	25	24	0.4898	0.60815	5.32	20	40	0.66667	0.57238
			--	--											8.512	13	15	0.53571	0.60815	5.325	18	37	0.67273	0.57238
			--	--											8.52	17	31	0.64583	0.60815	5.33	17	29	0.63043	0.57238
			--	--											8.528	11	20	0.64516	0.60815	5.335	21	40	0.65574	0.57238
			--	--											8.536	11	39	0.78	0.60815	5.34	22	46	0.67647	0.57238
			--	--											8.544	12	35	0.74468	0.60815	5.345	17	32	0.65306	0.57238
			--	--											8.552	12	27	0.69231	0.60815	5.35	28	28	0.5	0.57238
			--	--											8.56	23	26	0.53061	0.60815	5.355	22	34	0.60714	0.57238
			--	--											8.568	13	27	0.675	0.60815	5.36	42	26	0.38235	0.57238
			--	--											8.576	20	19	0.48718	0.60815	5.365	23	35	0.60345	0.57238
			--	--											8.584	17	34	0.66667	0.60815	5.37	25	42	0.62687	0.57238
			--	--											8.592	15	19	0.55882	0.60815	5.375	31	33	0.51563	0.57238
			--	--											8.6	18	23	0.56098	0.60815	5.38	23	34	0.59649	0.57238
			--	--											8.608	9	19	0.67857	0.60815	5.385	24	31	0.56364	0.57238
			--	--											8.616	19	23	0.54762	0.60815	5.39	34	26	0.43333	0.57238
			--	--											8.624	12	26	0.68421	0.60815	5.395	25	42	0.62687	0.57238
			--	--											8.632	15	22	0.59459	0.60815	5.4	19	47	0.71212	0.57238
			--	--											8.64	16	22	0.57895	0.60815	5.405	24	31	0.56364	0.57238
			--	--											8.648	14	24	0.63158	0.60815	5.41	35	27	0.43548	0.57238
			--	--											8.656	11	20	0.64516	0.60815	5.415	24	33	0.57895	0.57238
			--	--											8.664	12	24	0.66667	0.60815	5.42	23	40	0.63492	0.57238
			--	--											8.672	12	30	0.71429	0.60815	5.425	25	25	0.5	0.57238
			--	--											8.68	15	27	0.64286	0.60815	5.43	26	21	0.44681	0.57238
			--	--											8.688	23	29	0.55769	0.60815	5.435	28	21	0.42857	0.57238
			--	--											8.696	11	26	0.7027	0.60815	5.44	22	28	0.56	0.57238
			--	--											8.704	14	24	0.63158	0.60815	5.445	30	36	0.54545	0.57238
			--	--											8.712	19	25	0.56818	0.60815	5.45	30	25	0.45455	0.57238
			--	--											8.72	17	27	0.61364	0.60815	5.455	28	31	0.52542	0.57238
			--	--											8.728	12	25	0.67568	0.60815	5.46	18	27	0.6	0.57238
			--	--											8.736	16	27	0.62791	0.60815	5.465	26	31	0.54386	0.57238
			--	--											8.744	17	16	0.48485	0.60815	5.47	27	30	0.52632	0.57238
			--	--											8.752	19	17	0.47222	0.60815	5.475	28	33	0.54098	0.57238
			--	--											8.76	15	20	0.57143	0.60815	5.48	17	25	0.59524	0.57238
			--	--											8.768	25	29	0.53704	0.60815	5.485	35	47	0.57317	0.57238
			--	--											8.776	16	27	0.62791	0.60815	5.49	24	39	0.61905	0.57238
			--	--											8.784	13	25	0.65789	0.60815	5.495	34	28	0.45161	0.57238
			--	--											8.792	11	30	0.73171	0.60815	5.5	12	44	0.78571	0.57238
			--	--											8.8	22	32	0.59259	0.60815	5.505	25	36	0.59016	0.57238
			--	--											8.808	14	22	0.61111	0.60815	5.51	30	30	0.5	0.57238
			--	--											8.816	23	24	0.51064	0.60815	5.515	23	34	0.59649	0.57238
			--	--											8.824	25	12	0.32432	0.60815	5.52	25	30	0.54545	0.57238
			--	--											8.832	18	26	0.59091	0.60815	5.525	21	40	0.65574	0.57238
			--	--											8.84	10	34	0.77273	0.60815	5.53	19	32	0.62745	0.57238
			--	--											8.848	16	31	0.65957	0.60815	5.535	21	27	0.5625	0.57238
			--	--											8.856	11	15	0.57692	0.60815	5.54	22	33	0.6	0.57238
			--	--											8.864	23	27	0.54	0.60815	5.545	21	32	0.60377	0.57238
			--	--											8.872	12	32	0.72727	0.60815	5.55	20	33	0.62264	0.57238
			--	--											8.88	17	26	0.60465	0.60815	5.555	25	28	0.5283	0.57238
			--	--											8.888	20	16	0.44444	0.60815	5.56	34	35	0.50725	0.57238
			--	--											8.896	12	26	0.68421	0.60815	5.565	30	27	0.47368	0.57238
			--	--											8.904	20	25	0.55556	0.60815	5.57	25	24	0.4898	0.57238
			--	--											8.912	25	33	0.56897	0.60815	5.575	21	34	0.61818	0.57238
			--	--											8.92	19	27	0.58696	0.60815	5.58	27	36	0.57143	0.57238
			--	--											8.928	16	27	0.62791	0.60815	5.585	23	33	0.58929	0.57238
			--	--											8.936	11	25	0.69444	0.60815	5.59	23	29	0.55769	0.57238
			--	--											8.944	9	36	0.8	0.60815	5.595	26	31	0.54386	0.57238
			--	--											8.952	25	24	0.4898	0.60815	5.6	21	19	0.475	0.57238
			--	--											8.96	12	24	0.66667	0.60815	5.605	17	45	0.72581	0.57238
			--	--											8.968	12	25	0.67568	0.60815	5.61	29	43	0.59722	0.57238
			--	--																5.615	31	41	0.56944	0.57238
			--	--																5.62	29	24	0.45283	0.57238
			--	--																5.625	26	33	0.55932	0.57238
			--	--																5.63	22	24	0.52174	0.57238
			--	--																5.635	21	36	0.63158	0.57238
			--	--																5.64	23	25	0.52083	0.57238
			--	--																5.645	20	23	0.53488	0.57238
			--	--																5.65	26	30	0.53571	0.57238
			--	--																5.655	22	39	0.63934	0.57238
			--	--																5.66	19	23	0.54762	0.57238
			--	--																5.665	28	36	0.5625	0.57238
			--	--																5.67	23	33	0.58929	0.57238
			--	--																5.675	16	24	0.6	0.57238
			--	--																5.68	22	31	0.58491	0.57238
			--	--																5.685	30	24	0.44444	0.57238
			--	--																5.69	21	36	0.63158	0.57238
			--	--																5.695	29	36	0.55385	0.57238
			--	--																5.7	23	40	0.63492	0.57238
			--	--																5.705	27	27	0.5	0.57238
			--	--																5.71	28	33	0.54098	0.57238
			--	--																5.715	35	43	0.55128	0.57238
			--	--																5.72	17	26	0.60465	0.57238
			--	--																5.725	26	35	0.57377	0.57238
			--	--																5.73	23	26	0.53061	0.57238
			--	--																5.735	20	36	0.64286	0.57238
			--	--																5.74	39	33	0.45833	0.57238
			--	--																5.745	23	34	0.59649	0.57238
			--	--																5.75	27	35	0.56452	0.57238
			--	--																5.755	37	34	0.47887	0.57238
			--	--																5.76	21	36	0.63158	0.57238
			--	--																5.765	20	45	0.69231	0.57238
			--	--																5.77	22	25	0.53191	0.57238
			--	--																5.775	31	38	0.55072	0.57238
			--	--																5.78	24	28	0.53846	0.57238
			--	--																5.785	23	39	0.62903	0.57238
			--	--																5.79	24	34	0.58621	0.57238
			--	--																5.795	30	20	0.4	0.57238
			--	--																5.8	29	21	0.42	0.57238
			--	--																5.805	20	32	0.61538	0.57238
			--	--																5.81	22	46	0.67647	0.57238
			--	--																5.815	20	42	0.67742	0.57238
			--	--																5.82	18	44	0.70968	0.57238
			--	--																5.825	35	35	0.5	0.57238
			--	--																5.83	27	36	0.57143	0.57238
			--	--																5.835	22	24	0.52174	0.57238
			--	--																5.84	18	37	0.67273	0.57238
			--	--																5.845	17	36	0.67925	0.57238
			--	--																5.85	16	33	0.67347	0.57238
			--	--																5.855	36	36	0.5	0.57238
			--	--																5.86	21	27	0.5625	0.57238
			--	--																5.865	27	37	0.57813	0.57238
			--	--																5.87	33	26	0.44068	0.57238
			--	--																5.875	21	33	0.61111	0.57238
			--	--																5.88	24	31	0.56364	0.57238
			--	--																5.885	19	31	0.62	0.57238
			--	--																5.89	16	36	0.69231	0.57238
			--	--																5.895	29	31	0.51667	0.57238
			--	--																5.9	18	31	0.63265	0.57238
			--	--																5.905	29	32	0.52459	0.57238
			--	--																5.91	25	34	0.57627	0.57238
			--	--																5.915	23	33	0.58929	0.57238
			--	--																5.92	21	43	0.67188	0.57238
			--	--																5.925	19	36	0.65455	0.57238
			--	--																5.93	22	34	0.60714	0.57238
			--	--																5.935	23	35	0.60345	0.57238
			--	--																5.94	35	33	0.48529	0.57238
			--	--																5.945	21	35	0.625	0.57238
			--	--																5.95	24	31	0.56364	0.57238
			--	--																5.955	21	26	0.55319	0.57238
			--	--																5.96	20	43	0.68254	0.57238
			--	--																5.965	26	36	0.58065	0.57238
			--	--																5.97	21	27	0.5625	0.57238
			--	--																5.975	19	44	0.69841	0.57238
			--	--																5.98	38	22	0.36667	0.57238
			--	--																5.985	23	26	0.53061	0.57238
			--	--																5.99	21	28	0.57143	0.57238
			--	--																5.995	30	36	0.54545	0.57238
			--	--																6	28	37	0.56923	0.57238
			--	--																6.005	26	37	0.5873	0.57238
			--	--																6.01	30	20	0.4	0.57238
			--	--																6.015	20	49	0.71014	0.57238
			--	--																6.02	26	28	0.51852	0.57238
			--	--																6.025	24	28	0.53846	0.57238
			--	--																6.03	27	29	0.51786	0.57238
			--	--																6.035	22	32	0.59259	0.57238
			--	--																6.04	29	32	0.52459	0.57238
			--	--																6.045	26	33	0.55932	0.57238
			--	--																6.05	24	35	0.59322	0.57238
			--	--																6.055	15	30	0.66667	0.57238
			--	--																6.06	28	23	0.45098	0.57238
			--	--																6.065	24	30	0.55556	0.57238
			--	--																6.07	25	32	0.5614	0.57238
			--	--																6.075	31	32	0.50794	0.57238
			--	--																6.08	30	24	0.44444	0.57238
			--	--																6.085	13	36	0.73469	0.57238
			--	--																6.09	27	32	0.54237	0.57238
			--	--																6.095	18	30	0.625	0.57238
			--	--																6.1	22	34	0.60714	0.57238
			--	--																6.105	21	29	0.58	0.57238
			--	--																6.11	21	40	0.65574	0.57238
			--	--																6.115	23	32	0.58182	0.57238
			--	--																6.12	16	32	0.66667	0.57238
			--	--																6.125	25	21	0.45652	0.57238
			--	--																6.13	24	30	0.55556	0.57238
			--	--																6.135	20	38	0.65517	0.57238
			--	--																6.14	20	43	0.68254	0.57238
			--	--																6.145	27	29	0.51786	0.57238
			--	--																6.15	19	27	0.58696	0.57238
			--	--																6.155	23	33	0.58929	0.57238
			--	--																6.16	17	40	0.70175	0.57238
			--	--																6.165	18	36	0.66667	0.57238
			--	--																6.17	26	26	0.5	0.57238
			--	--																6.175	30	35	0.53846	0.57238
			--	--																6.18	28	32	0.53333	0.57238
			--	--																6.185	25	39	0.60938	0.57238
			--	--																6.19	35	30	0.46154	0.57238
			--	--																6.195	15	33	0.6875	0.57238
			--	--																6.2	28	30	0.51724	0.57238
			--	--																6.205	22	26	0.54167	0.57238
			--	--																6.21	23	43	0.65152	0.57238
			--	--																6.215	20	28	0.58333	0.57238
			--	--																6.22	20	33	0.62264	0.57238
			--	--																6.225	17	27	0.61364	0.57238
			--	--																6.23	22	21	0.48837	0.57238
			--	--																6.235	19	30	0.61224	0.57238
			--	--																6.24	19	24	0.55814	0.57238
			--	--																6.245	17	33	0.66	0.57238
			--	--																6.25	17	31	0.64583	0.57238
			--	--																6.255	15	31	0.67391	0.57238
			--	--																6.26	22	37	0.62712	0.57238
			--	--																6.265	19	27	0.58696	0.57238
			--	--																6.27	24	25	0.5102	0.57238
			--	--																6.275	23	28	0.54902	0.57238
			--	--																6.28	22	24	0.52174	0.57238
			--	--																6.285	21	27	0.5625	0.57238
			--	--																6.29	27	21	0.4375	0.57238
			--	--																6.295	17	32	0.65306	0.57238
			--	--																6.3	11	34	0.75556	0.57238
			--	--																6.305	19	38	0.66667	0.57238
			--	--																6.31	16	33	0.67347	0.57238
			--	--																6.315	17	39	0.69643	0.57238
			--	--																6.32	25	30	0.54545	0.57238
			--	--																6.325	26	21	0.44681	0.57238
			--	--																6.33	22	35	0.61404	0.57238
			--	--																6.335	18	27	0.6	0.57238
			--	--																6.34	23	32	0.58182	0.57238
			--	--																6.345	19	32	0.62745	0.57238
			--	--																6.35	14	25	0.64103	0.57238
			--	--																6.355	28	38	0.57576	0.57238
			--	--																6.36	23	36	0.61017	0.57238
			--	--																6.365	26	34	0.56667	0.57238
			--	--																6.37	19	31	0.62	0.57238
			--	--																6.375	26	37	0.5873	0.57238
			--	--																6.38	37	41	0.52564	0.57238
			--	--																6.385	24	34	0.58621	0.57238
			--	--																6.39	30	25	0.45455	0.57238
			--	--																6.395	22	35	0.61404	0.57238
			--	--																6.4	23	28	0.54902	0.57238
			--	--																6.405	25	35	0.58333	0.57238
			--	--																6.41	18	30	0.625	0.57238
			--	--																6.415	20	33	0.62264	0.57238
			--	--																6.42	23	40	0.63492	0.57238
			--	--																6.425	24	46	0.65714	0.57238
			--	--																6.43	19	39	0.67241	0.57238
			--	--																6.435	16	35	0.68627	0.57238
			--	--																6.44	26	31	0.54386	0.57238
			--	--																6.445	23	21	0.47727	0.57238
			--	--																6.45	23	21	0.47727	0.57238
			--	--																6.455	28	23	0.45098	0.57238
			--	--																6.46	28	28	0.5	0.57238
			--	--																6.465	26	31	0.54386	0.57238
			--	--																6.47	31	30	0.4918	0.57238
			--	--																6.475	19	24	0.55814	0.57238
			--	--																6.48	22	31	0.58491	0.57238
			--	--																6.485	24	29	0.54717	0.57238
			--	--																6.49	24	33	0.57895	0.57238
			--	--																6.495	24	31	0.56364	0.57238
			--	--																6.5	32	28	0.46667	0.57238
			--	--																6.505	29	30	0.50847	0.57238
			--	--																6.51	17	27	0.61364	0.57238
			--	--																6.515	22	36	0.62069	0.57238
			--	--																6.52	28	22	0.44	0.57238
			--	--																6.525	24	30	0.55556	0.57238
			--	--																6.53	45	24	0.34783	0.57238
			--	--																6.535	43	35	0.44872	0.57238
			--	--																6.54	20	28	0.58333	0.57238
			--	--																6.545	35	34	0.49275	0.57238
			--	--																6.55	25	33	0.56897	0.57238
			--	--																6.555	29	26	0.47273	0.57238
			--	--																6.56	37	42	0.53165	0.57238
			--	--																6.565	42	36	0.46154	0.57238
			--	--																6.57	15	30	0.66667	0.57238
			--	--																6.575	52	30	0.36585	0.57238
			--	--																6.58	17	28	0.62222	0.57238
			--	--																6.585	27	36	0.57143	0.57238
			--	--																6.59	18	41	0.69492	0.57238
			--	--																6.595	12	30	0.71429	0.57238
			--	--																6.6	21	23	0.52273	0.57238
			--	--																6.605	27	43	0.61429	0.57238
			--	--																6.61	25	32	0.5614	0.57238
			--	--																6.615	25	33	0.56897	0.57238
			--	--																6.62	36	41	0.53247	0.57238
			--	--																6.625	38	50	0.56818	0.57238
			--	--																6.63	32	32	0.5	0.57238
			--	--																6.635	19	40	0.67797	0.57238
			--	--																6.64	42	32	0.43243	0.57238
			--	--																6.645	36	38	0.51351	0.57238
			--	--																6.65	35	35	0.5	0.57238
			--	--																6.655	33	32	0.49231	0.57238
			--	--																6.66	23	44	0.65672	0.57238
			--	--																6.665	21	32	0.60377	0.57238
			--	--																6.67	16	32	0.66667	0.57238
			--	--																6.675	36	30	0.45455	0.57238
			--	--																6.68	23	42	0.64615	0.57238
			--	--																6.685	18	26	0.59091	0.57238
			--	--																6.69	23	28	0.54902	0.57238
			--	--																6.695	30	42	0.58333	0.57238
			--	--																6.7	17	33	0.66	0.57238
			--	--																6.705	24	35	0.59322	0.57238
			--	--																6.71	24	37	0.60656	0.57238
			--	--																6.715	22	31	0.58491	0.57238
			--	--																6.72	18	37	0.67273	0.57238
			--	--																6.725	30	33	0.52381	0.57238
			--	--																6.73	24	40	0.625	0.57238
			--	--																6.735	29	31	0.51667	0.57238
			--	--																6.74	17	34	0.66667	0.57238
			--	--																6.745	23	30	0.56604	0.57238
			--	--																6.75	25	32	0.5614	0.57238
			--	--																6.755	21	36	0.63158	0.57238
			--	--																6.76	34	39	0.53425	0.57238
			--	--																6.765	21	27	0.5625	0.57238
			--	--																6.77	28	39	0.58209	0.57238
			--	--																6.775	31	17	0.35417	0.57238
			--	--																6.78	19	30	0.61224	0.57238
			--	--																6.785	25	28	0.5283	0.57238
			--	--																6.79	23	24	0.51064	0.57238
			--	--																6.795	17	43	0.71667	0.57238
			--	--																6.8	21	36	0.63158	0.57238
			--	--																6.805	23	32	0.58182	0.57238
			--	--																6.81	26	33	0.55932	0.57238
			--	--																6.815	21	40	0.65574	0.57238
			--	--																6.82	28	27	0.49091	0.57238
			--	--																6.825	17	37	0.68519	0.57238
			--	--																6.83	22	31	0.58491	0.57238
			--	--																6.835	26	34	0.56667	0.57238
			--	--																6.84	46	36	0.43902	0.57238
			--	--																6.845	34	33	0.49254	0.57238
			--	--																6.85	29	20	0.40816	0.57238
			--	--																6.855	28	23	0.45098	0.57238
			--	--																6.86	16	33	0.67347	0.57238
			--	--																6.865	21	33	0.61111	0.57238
			--	--																6.87	34	47	0.58025	0.57238
			--	--																6.875	23	44	0.65672	0.57238
			--	--																6.88	12	27	0.69231	0.57238
			--	--																6.885	27	31	0.53448	0.57238
			--	--																6.89	24	37	0.60656	0.57238
			--	--																6.895	18	37	0.67273	0.57238
			--	--																6.9	23	30	0.56604	0.57238
			--	--																6.905	16	30	0.65217	0.57238
			--	--																6.91	11	30	0.73171	0.57238
			--	--																6.915	23	40	0.63492	0.57238
			--	--																6.92	31	33	0.51563	0.57238
			--	--																6.925	22	30	0.57692	0.57238
			--	--																6.93	18	29	0.61702	0.57238
			--	--																6.935	28	26	0.48148	0.57238
			--	--																6.94	45	35	0.4375	0.57238
			--	--																6.945	22	28	0.56	0.57238
			--	--																6.95	27	33	0.55	0.57238
			--	--																6.955	35	32	0.47761	0.57238
			--	--																6.96	19	37	0.66071	0.57238
			--	--																6.965	32	34	0.51515	0.57238
			--	--																6.97	22	34	0.60714	0.57238
			--	--																6.975	27	23	0.46	0.57238
			--	--																6.98	25	26	0.5098	0.57238
			--	--																6.985	27	29	0.51786	0.57238
			--	--																6.99	25	32	0.5614	0.57238
			--	--																6.995	25	30	0.54545	0.57238
			--	--																7	21	33	0.61111	0.57238
			--	--																7.005	21	26	0.55319	0.57238
			--	--																7.01	15	44	0.74576	0.57238
			--	--																7.015	29	39	0.57353	0.57238
			--	--																7.02	48	37	0.43529	0.57238
			--	--																7.025	24	27	0.52941	0.57238
			--	--																7.03	22	36	0.62069	0.57238
			--	--																7.035	28	16	0.36364	0.57238
			--	--																7.04	23	37	0.61667	0.57238
			--	--																7.045	20	26	0.56522	0.57238
			--	--																7.05	17	39	0.69643	0.57238
			--	--																7.055	25	39	0.60938	0.57238
			--	--																7.06	23	34	0.59649	0.57238
			--	--																7.065	15	32	0.68085	0.57238
			--	--																7.07	21	28	0.57143	0.57238
			--	--
			--	--
			--	--
			--	--
			--	--
			--	--
			--	--
			--	--
			--	--
			--	--
			--	--
			--	--
			--	--
			--	--
			--	--
			--	--
			--	--
			--	--
			--	--
			--	--
			--	--
			--	--
			--	--
			--	--
			--	--
			--	--
			--	--
			--	--
			--	--
			--	--
			--	--
			--	--
			--	--
			--	--
			--	--
			--	--
			--	--
			--	--
			--	--
			--	--
			--	--
			--	--
			--	--
			--	--
			--	--
			--	--
			--	--
			--	--
			--	--
			--	--
			--	--
			--	--
			--	--
			--	--
			--	--
			--	--
			--	--
			--	--
			--	--
			--	--
			--	--
			--	--
			--	--
			--	--
			--	--
			--	--
			--	--
			--	--
			--	--
			--	--
			--	--
			--	--
			--	--
			--	--
			--	--
			--	--
			--	--
			--	--
			--	--
			--	--
			--	--
			--	--
			--	--
			--	--
			--	--
			--	--
			--	--
			--	--
			--	--
			--	--
			--	--
			--	--
			--	--
			--	--
			--	--
			--	--
			--	--
			--	--
			--	--
			--	--
			--	--
			--	--
			--	--
			--	--
			--	--
			--	--
			--	--
			--	--
			--	--
			--	--
			--	--
			--	--
			--	--
			--	--
			--	--
			--	--
			--	--
			--	--
			--	--
			--	--
			--	--
			--	--
			--	--
			--	--
			--	--
			--	--
			--	--
			--	--
			--	--
			--	--
			--	--
			--	--
			--	--
			--	--
			--	--
			--	--
			--	--
			--	--
			--	--
			--	--
			--	--
			--	--
			--	--
			--	--
			--	--
			--	--
			--	--
			--	--
			--	--
			--	--
			--	--
			--	--
			--	--
			--	--
			--	--
			--	--
			--	--
			--	--
			--	--
			--	--
			--	--
			--	--
			--	--
			--	--
			--	--
			--	--
																				--
																				--
																				--
																				--
																				--
																				--
																				--
																				--
																				--
																				--
																				--
																				--
																				--
																				--
																				--
																				--
																				--
																				--
																				--
																				--
																				--
																				--
																				--
																				--
																				--
																				--
																				--
																				--
																				--
																				--
																				--
																				--
																				--
																				--
																				--
																				--
																				--
																				--
																				--
																				--
																				--
																				--
																				--
																				--
																				--
																				--
																				--
																				--
																				--
																				--
																				--
																				--
																				--
																				--
																				--
																				--
																				--
																				--
																				--
																				--
																				--
																				--
																				--
																				--
																				--
																				--
																				--
																				--
																				--
																				--
																				--
																				--
																				--
																				--
																				--
																				--
																				--
																				--
																				--
																				--
																				--
																				--
																				--
																				--
																				--
																				--
																				--
																				--
																				--
																				--
																				--
																				--
																				--
																				--
																				--
																				--
																				--
																				--
																				--
																				--
																				--
																				--
																				--
																				--
																				--
																				--
																				--
																				--
																				--
																				--
																				--
																				--
																				--
																				--
																				--
																				--
																				--
																				--
																				--
																				--
																				--
																				--
																				--
																				--
																				--
																				--
																				--
																				--
																				--
																				--
																				--
																				--
																				--
																				--
																				--
																				--
																				--
																				--
																				--
																				--
																				--
																				--
																				--
																				--
																				--
																				--
																				--
																				--
																				--
																				--
																				--
																				--
																				--
																				--
																				--
																				--
																				--
																				--
																				--
																				--
																				--
																				--
																				--
																				--
																				--
																				--
																				--
																				--
																				--
																				--
																				--
																				--
																				--
																				--
																				--
																				--
																				--
																				--
																				--
																				--
																				--
																				--
																				--
																				--
																				--
																				--
																				--
																				--
																				--
																				--
																				--
																				--
																				--
																				--
																				--
																				--
																				--
																				--
																				--
																				--
																				--
																				--
																				--
																				--
																				--
																				--
																				--
																				--
																				--
																				--
																				--
																				--
																				--
																				--
																				--
																				--
																				--
																				--
																				--
																				--
																				--
																				--
																				--
																				--
																				--
																				--
																				--
																				--
																				--
																				--
																				--
																				--
																				--
																				--
																				--
																				--
																				--
																				--
																				--
																				--
																				--
																				--
																				--
																				--
																				--
																				--
																				--
																				--
																				--
																				--
																				--
																				--
																				--
																				--
																				--
																				--
																				--
																				--
																				--
																				--
																				--
																				--
																				--
																				--
																				--
																				--
																				--
																				--
																				--
																				--
																				--
																				--
																				--
																				--
																				--
																				--
																				--
																				--
																				--
																				--
																				--
																				--
																				--
																				--
																				--
																				--
																				--
																				--
																				--
																				--
																				--
																				--
																				--
																				--
																				--
																				--
																				--
																				--
																				--
																				--
																				--
																				--
																				--
																				--
																				--
																				--
																				--
																				--
																				--
																				--
																				--
																				--
																				--
																				--
																				--
																				--
																				--
																				--
																				--
																				--
																				--
																				--
																				--
																				--
																				--
																				--
																				--
																				--
																				--
																				--
																				--
																				--
																				--
																				--
																				--
																				--
																				--
																				--
																				--
																				--
																				--
																				--
																				--
																				--
																				--
																				--
																				--
																				--
																				--
																				--
																				--
																				--
																				--
																				--
																				--
																				--
																				--
																				--
																				--
																				--
