# Supplementary material for: Conformational and dynamic plasticity in substrate-binding proteins underlies selective transport in ABC importers
Source: eLife. 2019 Mar 22;8:e44652. doi: 10.7554/eLife.44652 (PMC6450668; doi:10.7554/eLife.44652)
Supplement: Figure 4—source data 1. [file elife-44652-fig4-data1.xlsx]

## Sheet: Sheet1
SBD1						SBD2		MalE						OpuAC			PsaA
histidine		arginine		lysine		arginine			maltooctaose	maltodecaoase	b-cyclodextrin	maltotriitol	maltotetraitol		carnitine	proline		Zn
FRET	Counts	FRET	Counts	FRET	Counts	FRET	Counts	FRET	Counts					FRET	Counts		FRET	Counts
0.00887	0	0.00617	0	0.00602	0	0.00725	0	0.0062	0	0	0	0	0	0.00617	0	0	0.00617	0
0.02169	0	0.01852	0	0.01807	0	0.02174	0	0.0185	0	0	0	0	0	0.01852	0	0	0.01852	0
0.03451	0	0.03086	0	0.03012	0	0.03623	0	0.0309	0	0	0	1	1	0.03086	1	0	0.03086	0
0.04733	2	0.04321	0	0.04217	0	0.05072	0	0.04321	0	0	1	0	0	0.04321	2	2	0.04321	0
0.06015	1	0.05556	0	0.05422	0	0.06522	2	0.05556	0	0	2	0	3	0.05556	1	2	0.05556	0
0.07297	1	0.0679	6	0.06627	3	0.07971	0	0.0679	1	2	1	1	3	0.0679	2	6	0.0679	0
0.08579	1	0.08025	2	0.07831	1	0.0942	3	0.08025	0	1	1	1	4	0.08025	5	15	0.08025	0
0.09862	0	0.09259	5	0.09036	5	0.1087	4	0.09259	0	0	3	3	3	0.09259	6	7	0.09259	0
0.11144	0	0.10494	3	0.10241	1	0.12319	3	0.10494	0	1	4	4	2	0.10494	6	13	0.10494	0
0.12426	0	0.11728	6	0.11446	3	0.13768	2	0.11728	2	3	8	10	5	0.11728	8	13	0.11728	0
0.13708	0	0.12963	7	0.12651	5	0.15217	4	0.12963	2	2	6	4	12	0.12963	7	17	0.12963	0
0.1499	0	0.14198	2	0.13855	4	0.16667	4	0.14198	3	3	3	8	6	0.14198	7	8	0.14198	0
0.16272	0	0.15432	3	0.1506	2	0.18116	4	0.15432	1	4	4	4	13	0.15432	10	15	0.15432	0
0.17554	1	0.16667	2	0.16265	3	0.19565	6	0.16667	3	4	7	4	5	0.16667	8	17	0.16667	0
0.18836	1	0.17901	4	0.1747	3	0.21014	5	0.17901	3	3	7	4	11	0.17901	9	12	0.17901	2
0.20118	0	0.19136	5	0.18675	5	0.22464	3	0.19136	2	3	10	5	15	0.19136	12	18	0.19136	5
0.214	1	0.2037	8	0.1988	0	0.23913	6	0.2037	5	5	10	7	12	0.2037	6	8	0.2037	2
0.22682	1	0.21605	4	0.21084	7	0.25362	9	0.21605	2	1	10	2	15	0.21605	9	8	0.21605	2
0.23964	0	0.2284	3	0.22289	4	0.26812	11	0.2284	3	2	10	2	15	0.2284	8	16	0.2284	4
0.25246	1	0.24074	3	0.23494	3	0.28261	6	0.24074	7	7	10	6	10	0.24074	11	22	0.24074	3
0.26528	0	0.25309	3	0.24699	2	0.2971	9	0.25309	3	3	8	4	8	0.25309	13	21	0.25309	7
0.2781	0	0.26543	8	0.25904	3	0.31159	20	0.26543	4	5	4	3	9	0.26543	17	19	0.26543	2
0.29092	0	0.27778	7	0.27108	5	0.32609	18	0.27778	3	1	2	4	10	0.27778	13	24	0.27778	2
0.30374	0	0.29012	5	0.28313	8	0.34058	33	0.29012	3	2	3	1	3	0.29012	22	28	0.29012	2
0.31656	1	0.30247	5	0.29518	3	0.35507	48	0.30247	2	2	13	1	8	0.30247	39	23	0.30247	10
0.32938	1	0.31481	5	0.30723	3	0.36957	56	0.31481	3	3	3	4	10	0.31481	36	29	0.31481	8
0.34221	3	0.32716	7	0.31928	9	0.38406	68	0.32716	4	2	3	1	5	0.32716	26	32	0.32716	4
0.35503	0	0.33951	13	0.33133	4	0.39855	88	0.33951	5	3	7	1	5	0.33951	52	47	0.33951	17
0.36785	1	0.35185	9	0.34337	10	0.41304	108	0.35185	4	5	4	3	8	0.35185	69	50	0.35185	11
0.38067	0	0.3642	5	0.35542	10	0.42754	132	0.3642	4	4	7	4	10	0.3642	105	69	0.3642	4
0.39349	3	0.37654	2	0.36747	12	0.44203	173	0.37654	1	4	10	8	6	0.37654	109	63	0.37654	20
0.40631	2	0.38889	9	0.37952	3	0.45652	206	0.38889	3	4	11	3	10	0.38889	139	77	0.38889	18
0.41913	0	0.40123	11	0.39157	10	0.47101	186	0.40123	1	1	6	5	10	0.40123	165	107	0.40123	2
0.43195	2	0.41358	10	0.40361	9	0.48551	248	0.41358	6	5	8	6	5	0.41358	207	120	0.41358	16
0.44477	1	0.42593	17	0.41566	6	0.5	247	0.42593	2	4	8	5	8	0.42593	203	126	0.42593	11
0.45759	4	0.43827	8	0.42771	14	0.51449	211	0.43827	2	3	4	5	9	0.43827	259	194	0.43827	18
0.47041	3	0.45062	18	0.43976	10	0.52899	179	0.45062	5	9	15	1	13	0.45062	296	222	0.45062	26
0.48323	5	0.46296	19	0.45181	13	0.54348	195	0.46296	8	5	9	4	13	0.46296	295	279	0.46296	21
0.49605	4	0.47531	34	0.46386	21	0.55797	162	0.47531	6	12	14	4	18	0.47531	319	290	0.47531	19
0.50887	7	0.48765	42	0.4759	42	0.57246	121	0.48765	11	12	16	11	17	0.48765	310	345	0.48765	18
0.52169	11	0.5	43	0.48795	37	0.58696	104	0.5	16	12	23	6	35	0.5	297	435	0.5	22
0.53451	5	0.51235	52	0.5	44	0.60145	89	0.51235	12	24	24	13	25	0.51235	252	486	0.51235	22
0.54733	6	0.52469	79	0.51205	55	0.61594	54	0.52469	7	17	32	21	37	0.52469	221	573	0.52469	22
0.56015	10	0.53704	101	0.5241	69	0.63043	41	0.53704	18	24	39	10	42	0.53704	206	510	0.53704	48
0.57297	8	0.54938	109	0.53614	85	0.64493	28	0.54938	18	35	41	17	46	0.54938	167	477	0.54938	29
0.58579	19	0.56173	153	0.54819	109	0.65942	18	0.56173	26	34	67	30	52	0.56173	175	555	0.56173	61
0.59862	12	0.57407	179	0.56024	134	0.67391	24	0.57407	30	49	59	33	61	0.57407	121	498	0.57407	56
0.61144	18	0.58642	184	0.57229	160	0.68841	12	0.58642	52	54	82	40	65	0.58642	112	458	0.58642	63
0.62426	24	0.59877	181	0.58434	168	0.7029	10	0.59877	52	69	119	34	80	0.59877	92	368	0.59877	92
0.63708	31	0.61111	173	0.59639	170	0.71739	2	0.61111	58	67	116	50	109	0.61111	60	347	0.61111	112
0.6499	37	0.62346	195	0.60843	168	0.73188	4	0.62346	50	79	130	68	119	0.62346	70	237	0.62346	130
0.66272	47	0.6358	172	0.62048	170	0.74638	2	0.6358	77	82	152	76	156	0.6358	53	208	0.6358	168
0.67554	53	0.64815	157	0.63253	187	0.76087	1	0.64815	91	112	189	86	177	0.64815	53	190	0.64815	168
0.68836	70	0.66049	127	0.64458	172	0.77536	1	0.66049	119	142	169	99	170	0.66049	45	92	0.66049	186
0.70118	88	0.67284	136	0.65663	130	0.78986	1	0.67284	136	156	220	127	266	0.67284	46	119	0.67284	249
0.714	91	0.68519	107	0.66867	124	0.80435	0	0.68519	144	180	265	130	256	0.68519	24	71	0.68519	244
0.72682	104	0.69753	66	0.68072	119	0.81884	0	0.69753	131	181	237	147	284	0.69753	13	62	0.69753	225
0.73964	124	0.70988	61	0.69277	69	0.83333	2	0.70988	187	203	251	164	294	0.70988	17	54	0.70988	205
0.75246	145	0.72222	41	0.70482	73	0.84783	1	0.72222	182	219	242	178	322	0.72222	13	39	0.72222	177
0.76528	137	0.73457	35	0.71687	51	0.86232	4	0.73457	214	242	212	170	299	0.73457	14	28	0.73457	141
0.7781	138	0.74691	33	0.72892	46	0.87681	3	0.74691	226	261	210	183	309	0.74691	19	31	0.74691	155
0.79092	134	0.75926	17	0.74096	33	0.8913	1	0.75926	189	229	166	156	271	0.75926	8	21	0.75926	131
0.80374	99	0.7716	14	0.75301	28	0.9058	2	0.7716	182	215	143	136	262	0.7716	9	13	0.7716	106
0.81656	107	0.78395	8	0.76506	17	0.92029	0	0.78395	179	239	99	115	271	0.78395	10	10	0.78395	83
0.82938	57	0.7963	8	0.77711	7	0.93478	0	0.7963	164	201	84	96	212	0.7963	12	11	0.7963	77
0.84221	56	0.80864	3	0.78916	9	0.94928	1	0.80864	157	179	71	85	176	0.80864	7	17	0.80864	48
0.85503	53	0.82099	0	0.8012	6	0.96377	0	0.82099	168	161	47	62	127	0.82099	8	7	0.82099	49
0.86785	38	0.83333	3	0.81325	6	0.97826	1	0.83333	101	119	29	52	95	0.83333	10	12	0.83333	32
0.88067	19	0.84568	1	0.8253	4	0.99275	0	0.84568	83	81	14	33	61	0.84568	2	7	0.84568	39
0.89349	19	0.85802	0	0.83735	1			0.85802	53	64	20	28	53	0.85802	6	8	0.85802	13
0.90631	6	0.87037	2	0.8494	1			0.87037	54	41	1	18	26	0.87037	4	6	0.87037	22
0.91913	5	0.88272	1	0.86145	1			0.88272	36	32	6	15	29	0.88272	4	6	0.88272	14
0.93195	5	0.89506	1	0.87349	1			0.89506	20	21	1	9	12	0.89506	5	6	0.89506	2
0.94477	1	0.90741	0	0.88554	1			0.90741	9	9	1	3	5	0.90741	3	3	0.90741	3
0.95759	2	0.91975	0	0.89759	0			0.91975	8	7	0	3	4	0.91975	7	12	0.91975	10
0.97041	0	0.9321	1	0.90964	0			0.9321	5	6	1	4	7	0.9321	2	12	0.9321	5
0.98323	0	0.94444	0	0.92169	0			0.94444	4	3	2	2	3	0.94444	0	1	0.94444	8
0.99605	0	0.95679	0	0.93373	1			0.95679	0	0	3	1	3	0.95679	1	4	0.95679	16
--		0.96914	0	0.94578	0			0.96914	3	3	4	3	4	0.96914	2	4	0.96914	2
--		0.98148	0	0.95783	0			0.98148	3	2	5	1	4	0.98148	0	1	0.98148	6
--		0.99383	0	0.96988	1			0.99383	2	0	1	3	1	0.99383	1	0	0.99383	4
				0.98193	0
				0.99398	0
