# Supplementary material for: Conformational and dynamic plasticity in substrate-binding proteins underlies selective transport in ABC importers
Source: eLife. 2019 Mar 22;8:e44652. doi: 10.7554/eLife.44652 (PMC6450668; doi:10.7554/eLife.44652)
Supplement: Figure 6—source data 1. [file elife-44652-fig6-data1.xlsx]

## Sheet: Sheet1
Lifetime of the high FRET state (ms)
maltose	maltotriose	maltotetraose	maltoheptaose	maltooctaose	maltodecaose
40	145	275	160	250	340
10	55	650	350	120	130
35	45	240	70	250	330
30	25	215	280	370	100
10	100	150	980	410	650
10	5	95	1660	160	910
20	60	325	220	950	270
45	15	150	1100	250	280
95	50	55	70	200	280
260	5	145	580	400	240
20	90	80	150	50	320
5	10	30	30	1090	70
10	30	15	150	80	80
10	50	250	50	280	150
20	35	275	70	30	380
35	55	35	430	120	20
20	20	50	40	350	420
30	280	30	60	540	1370
10	250	55	630	180	780
20	155	30	940	330	160
50	20	25	30	300	120
10	75	20	250	30	310
5	170	50	150	120	80
10	25	100	80	300	340
90	350	205	2620	250	790
20	75	85	100	1210	90
65	15	205	120	180	720
40	230	255	80	120	1710
20	75	75	140	340	1640
55	170	170	110	30	50
80	220	350	210	100	480
55	35	255	400	300	710
305	30	95	550	50	1190
165	20	150	1500	80	290
80	25	15	90	280	120
30	45	25	390	40	370
60	60	475	480	210	1150
55	10	105	370	240	480
85	35	235	150	130	660
45	285	420	500	750	750
50	240	285	1320	70	70
25	335	135	210	1360	490
10	10	10	80	30	870
55	115	20	20	40	380
165	40	35	130	200	340
20	25	15	50	540	340
10	155	190	170	30	260
60	220	270	210	250	750
90	45	445	60	100	620
70	15	125	180	130	1220
25	10	145	210	50	110
10	260	15	560	20	50
10	30	190	60	190	280
80	20	45	260	250	80
70	250	300	20	230	30
15	25	20	70	50	20
10	20	15	140	270	570
35	65	220	40	180	610
40	215	280	440	60	60
85	165	75	140	290	530
20	35	50	2760	150	1260
30	150	135	280	140	430
95	50	195	40	180	300
55	100	245	410	370	40
60	80	80	170	140	1070
70	20	25	380	150	430
15	230	250	50	140	200
35	130	750	240	50	460
75	65	210	180	200	100
20	25	730	80	590	50
35	25	105	290	440	380
20	65	100	260	220	150
70	25	30	340	1000	50
20	205	105	360	700	870
50	300	25	160	1400	1260
20	110	145	830	30	220
55	365	65	110	2030	760
35	40	195	340	480	180
15	90	315	820	280	140
20	15	150	450	150	100
15	245	80	720	830	100
15	220	30	180	170	650
40	10	130	160	40	390
75	120	20	220	430	160
50	330	380	330	20	190
15	105	515	220	20	160
25	80	10	340	280	600
15	40	185	670	50	430
30	535	125	60	410	450
50	105	680	650	240	920
75	35	235	1110	120	690
55	10	120	770	1000	390
30	30	570	140	790	90
20	70	220	1070	150	170
25	30	60	650	1020	100
15	65	75	1450	1110	360
20	200	790	450	1920	30
10	145	450	160	110	90
50	25	210	240	2100	280
25	10	240	60	1390	360
20	55	60	200	320	260
50	90	175	460	150	60
25	170	735	910	380	40
65	95	205	1160	360	400
20	40	45	320	370	50
20	230	35	310	120	200
20	20	730	520	30	340
40	90	20	120	20	50
45	30	155	1010	80	120
15	80	120	660	40	100
30	115	55	370	110	170
10	210	35	20	100	440
10	20	660	350	20	250
15	30	540	180	100	30
15	45	125	60	340	50
80	15	240	510	180	50
25	30	70	530	90	120
10	60	25	50	10	100
2365	70	90	370	100	10
515	85	55	1360	120	360
195	440	20	40	180	80
330	395	325	560	150	10
100	125	250	300	150	90
40	420	230	130	80	890
70	30	50	1160	840	340
20	20	120	60	1630	790
30	15	50	330	50	730
35	10	35	360	110	920
20	260	25	90	210	690
10	65	35	310	170	350
20	90	100	30	40	420
30	330	160	160	90	390
25	60	175	470	1150	140
15	185	175	60	60	580
35	55	685	20	390	30
10	200	25	60	140	1050
45	70	25	310	120	200
60	180	40	240	200	920
75	25	185	1110	350	120
35	65	110	290	70	260
70	15	45	240	90	290
20	185	285	200	140	30
70	210	20	170	1040	80
25	295	100	90	220	60
10	30	125	440	170	180
55	295	45	160	260	160
30	25	275	50	460	80
20	50	170	40	130	150
60	25	220	600	130	390
15	100	100	720	80	50
25	235	110	70	810	310
15	15	175	90	440	110
25	80	500	570	430	60
150	205	255	170	280	280
10	20	15	130	410	130
30	170	20	40	50	230
120	65	305	70	60	770
20	135	230	600	400	890
145	100	125	160	60	1180
90	235	25	480	170	680
30	90	30	110	730	270
30	25	230	80	1390	610
10	75	40	100	30	100
170	40	255	110	540	20
25	80	665	130	620	360
115	315	35	70	20	710
40	50	140	110	40	210
25	25	130	170	480	260
30	245	75	480	2090	30
690	70	125	610	890	140
320	265	85	480	420	60
820	20	50	110	620	460
15	70	20	520	110	30
10	20	175	170	60	240
15	240	200	10	610	400
25	190	170	40	1030	300
25	30	480	200	230	290
15	40	155	80	650	330
20	70	65	1640	170	130
15	40	15	870	90	390
20	35	25	50	140	160
15	50	120	100	50	710
55	140	20	450	130	400
30	95	190	640	40	470
10	135	155	280	340	110
40	45	140	70	30	1100
15	65	15	1050	270	420
30	140	225	1430	120	440
60	10	25	30	370	80
40	130	5	90	40	510
65	140	15	950	110	750
20	100	70	980	100	290
45	145	70	110	130	210
60	280	145	210	100	20
105	60	30	120	30	110
40	215	10	40	400	30
35	25	95	50	60	980
325	270	170	70	110	410
270	55	110	1120	90	30
615	100	285	1020	50	160
625	170	275	1530	70	360
235	25	275	300	40	180
15	55	55	50	170	460
25	70	165	230	40	80
15	5	100	40	180	60
55	30	70	1970	960	50
10	25	75	430	170	380
45	220	45	80	150	330
35	30	25	310	360	300
60	370	10	70	270	20
5	65	310	240	470	60
15	20	155	100	80	20
40	10	230	80	390	20
25	25	170	100	180	30
15	30	110	440	150	430
20	200	50	410	60	30
25	60	95	140	230	50
10	45	695	110	410	430
10	15	210	120	670	170
20	30	10	490	600	60
35	55	150	920	630	120
50	15	40	290	130	20
15	40	245	350	220	30
30	40	40	450	250	130
15	15	165	430	130	280
110	25	165	360	70	100
120	5	55	40	350	230
50	20	5	210	800	130
10	110	300	210	50	80
25	135	560	80	140	200
45	40	30	260	910	200
5	10	135	110	40	50
20	125	85	200	930	170
80	410	90	360	110	40
45	45	255	90	1470	50
15	100	60	90	270	10
20	50	35	60	240	80
65	55	55	170	10	420
265	255	55	210	10	160
90	25	50	30	30	20
10	20	135	50	60	310
10	25	300	300	230	30
20	175	230	100	180	120
35	350	5	200	50	230
10	885	20	170	190	150
20	225	40	500	40	110
45	425	260	110	200	290
20	55	15	30	140	20
80	255	25	70	360	230
20	155	40	60	170	260
20	190	35	100	240	40
55	50	50	60	130	270
85	210	310	140	210	130
30	145	310	400	300	60
110	65	15	170	520	50
65	495	10	40	100	220
280	25	25	180	1070	30
275	110	15	70		930
180	45	105	110		820
80	325	20	90		390
80	75	205	610		10
25	155	120	710		280
85	170	15	140		50
65	115	15	40		290
95	20	20	150		490
20	270	80	80		220
50	275	70	40		260
15	10	35	50		120
15	110	30	340		280
30	450	20	170		340
50	45	85	30		90
10	65	170	30		370
15	35	350	200		90
30	125	55	140		50
30	140	440	310		200
15	10	585	30		110
5	40	145	70		530
30	10	45	30		370
25	195	185	300		10
20	165	60	60		560
10	150	30	120		30
50	35	350	120		290
115	105	15	630		550
550	60	90	220		970
50	45	80	320		750
40	135	390	100		840
15	70	20	120		450
70	605	190	60		260
30	225	25	230		1250
60	165	15	560		1020
30	505	5	450		20
15	60	235	150		250
15	50	375	490		390
10	300	15	110		150
20	10	185	80		180
45	95	50	2250		420
15	225	280	20		2590
25	150	220	170		540
15	15	155	250		230
10	35	55	200		150
40	15	305	530		200
95	190	105	390		150
65	15	455	290		40
15	65	50	40		220
130	125	20	710		80
75	210	140	170		210
75	125	155	460		320
40	230	15	520		70
70	65	40	80		110
40	80	20	80		110
50	220	250	290		70
15	35	30	470		220
60	180	55	350		1670
20	220	15	440		540
30	200	45	240		230
25	155	150	940		440
30	20	30	40		340
45	290	20	500		540
20	150	140	1610		560
45	10	30	1830		390
55	435	375	270		310
30	10	135	1040		190
20	5	25	740		150
45	10	45	110		40
90	100	45	200		420
75	25	80	920		90
30	165	245	170		170
45	495	150	70		60
20	265	450	150		530
35	140	25	460		360
20	45	145	50		350
15	100	50	640		50
35	490	320	50		140
55	300	105	430		330
30	110	100	140		70
10	35	70	1150		240
35	195	155	30		120
35	330	50	300		110
15	245	50	110		210
60	395	195	1070		450
10	20	130	110		30
45	15	65	650		20
90	20	65	60		280
225	15	85	50		510
5	10	155	230		130
10	110	220	160		230
35	55	60	60		30
15	95	270	50		300
20	15	220	280		670
10	50	90	60		150
20	15	50	160		50
60	45	330	170		320
35	80	515	580		30
80	45	105	150		60
75	70	200	280		310
75	25	235	180		100
20	40	10	490		20
175	70	80	40		10
30	200	95	900		100
15	220	185	590		240
30	20	90	80		40
45	120	60	70		20
25	20	65	130		670
40	30	95	30		120
155	125	85	340		110
240	65	15	130		60
15	55	55	30		20
65	55	30	30		230
25	20		50		50
50	15		80		320
75	35		230		240
50	25		150		140
45	100		90		30
25	15		100		390
55	15		660		20
85	15		50		240
45	375		40		70
55	145		40		230
45	285		1400		60
30	260		250		430
10	25		20		360
50	35		1060		360
35	420		430		100
55	195		100		350
105	20		20		290
115	420		250		1340
25	45		210		540
10	25		40		120
10	100		380		1250
35	80		100		120
55	15		70		820
25	35		50		570
55	20		420		1010
10	20		50		480
30	85		150		370
30	15		260		260
25	20		20		600
65	30		490		480
30	70		60		300
165	30		70		10
235	35		170		40
20	40		30		220
5	85		190		50
5	35		40		270
15	30		160		590
25	120		30		590
30	45		460		60
115	150		170		340
20	90		1380		60
120	115		250		220
120	90		490		710
25	35		440		40
185	75		580		100
20	20		140		610
65	105		70		240
55	110		230		260
1695	70		1030		50
10	140		340		460
40	135		40		20
20	15		540		410
20	105		670		20
40	280		320		200
20	95		370		40
35	120		330		120
45	30		490		40
20	235		40		420
225	15		360		980
305	90		600		500
25	70		260		650
15	15		250		980
135	10		30		490
50	135		360		260
5	210		40		350
60	35		420		590
10	25		350		520
30	215		1080		180
20	15		1110		540
20	175		240		1050
10	360		410		570
65	15		310		1580
35	125		410		70
10	80		50		990
25	160		270		1050
65	25		240		150
10	80		150		640
50	210		200		40
10	375		520		130
45	90		40		90
35	170		240		990
50	25		50		610
10	55		230		1110
30	215		490		3540
60	310		490		270
35	25		590		190
65	370		50		680
15	25		1120		110
55	20		250		260
90	70		110		270
30	120		160		950
55	35		180		570
55	25		60		270
15	150		550		1550
20	70		330		210
25	30		140		70
20	115		80		1230
10	90		430		90
5	100		120		1040
25	100		600		1290
70	255		370		260
30	285		20		40
15	60		120		60
15	285		60		290
115	105		140		590
115	85		70		430
195	20		260		110
75	225		280		60
25	25		180		90
95	360		150		850
15	35		30		820
30	110		110		50
5	25		590		700
10	115		860		40
10	15		890		220
80	85		160		1340
25	105		990		350
30	35		100		30
25	20		60		600
65	125		120		50
20	110		640		190
10	70		160		50
15	110		430		540
20	10				210
90	400				40
70	170				80
40	30				420
15	75				220
40	325				110
80	40				20
15	55				810
25	115				120
15	125				280
85	150				130
65	210				110
130	275				340
15	15				510
35	35				120
35	160				130
80	260				450
55	10				210
70	10				40
30	115				220
105	50				90
50	200				270
25	35				80
55	25				340
50	85				70
110	215				1150
25	10				1210
--	15				30
--	80				430
--	355				180
--	70				30
--	90				90
--	120				190
--	15				210
--	40				500
--	35				480
--	10				470
--	190				510
--	25				1100
--	35				470
--	40				360
--	15				120
--	35				140
--	420				280
--	30				210
--	115				60
--	75				50
--	20				790
--	465				50
--	290				270
--	65				60
--	120				40
--	30				1080
--	30				340
--	15				250
--	190				280
--	415				180
--	20				860
--	395				540
--	105				60
--	135				470
--	135				380
--	235				1510
--	15				290
--	90				50
--	135				310
--	10				110
--	500				170
--	90				60
--	740				280
--	150				460
--	10				20
--	25				140
--	90				80
--	75				30
--	110				470
--	55				70
--	30				30
--	275				480
--	330				160
--	65				250
--	10				440
--	105				620
--	170				110
--	490				2180
--	15				660
--	350				1070
--	55				80
--	180				210
--	45				30
--	55				990
--	175				500
--	130				670
--	30				40
--	10				130
--	245				230
--	25				230
--	80				120
--	590				150
--	165				30
--	90
--	110
--	415
--	190
--	130
--	95
--	175
--	125
--	35
--	40
--	70
--	10
--	25
--	150
--	265
--	25
--	10
--	95
--	375
--	180
--	20
--	770
--	15
--	25
--	35
--	165
--	155
--	150
--	55
--	185
--	80
--	70
--	10
--	110
--	105
--	120
--	20
--	205
--	45
--	30
--	145
--	110
--	195
--	255
--	65
--	90
--	310
--	230
--	55
--	125
--	150
--	20
--	30
--	10
--	25
--	125
--	190
--	110
--	65
--	215
--	80
--	15
--	20
--	210
--	140
--	160
--	150
--	50
--	535
--	215
--	745
--	130
--	35
--	20
--	590
--	40
--	35
--	55
--	110
--	40
--	75
--	160
--	250
--	15
--	125
--	35
--	120
--	95
--	50
--	280
--	145
--	10
--	70
--	70
--	205
--	45
--	15
--	80
--	100
--	50
--	295
--	70
--	360
--	50
--	60
--	45
--	545
--	30
--	40
--	15
--	200
--	25
--	275
--	65
--	5
--	55
--	600
--	15
--	40
--	15
--	15
--	255
--	210
--	290
--	145
--	20
--	20
--	90
--	130
--	95
--	15
--	140
--	165
--	195
--	260
--	225
--	15
--	160
--	30
--	10
--	130
--	165
--	10
--	10
--	45
--	40
--	260
--	25
--	60
--	360
--	95
--	35
--	15
--	85
--	265
--	80
--	10
--	30
--	155
--	70
--	55
--	20
--	170
--	150
--	85
--	70
--	35
--	415
--	20
--	365
--	150
--	175
--	30
--	30
--	10
--	30
--	155
--	125
--	70
--	25
--	125
--	70
--	15
--	25
--	230
--	15
--	50
--	20
--	70
--	25
--	15
--	410
--	45
--	70
--	370
--	995
--	80
--	365
--	385
--	50
--	760
--	20
--	165
--	160
--	140
--	15
--	25
--	20
--	210
--	45
--	230
--	65
--	65
--	50
--	125
--	30
--	405
--	10
--	85
--	35
--	185
--	110
--	210
--	20
--	55
--	100
--	125
--	10
--	50
--	115
--	210
--	25
--	655
--	345
--	625
--	565
--	20
--	5
--	25
--	45
--	55
--	200
--	25
--	45
--	125
--	30
--	165
--	20
--	10
--	55
--	40
--	15
--	70
--	25
--	115
--	140
--	30
--	55
--	25
--	270
--	205
--	460
--	25
--	630
--	285
--	25
--	20
--	60
--	75
--	290
--	25
--	65
--	30
--	115
--	75
--	260
--	20
--	15
--	15
--	30
--	25
--	30
--	25
--	135
--	25
--	30
--	45
--	60
--	25
--	175
--	255
--	10
--	175
--	245
--	20
--	110
--	60
--	45
--	400
--	70
--	15
--	335
--	180
--	60
--	205
--	35
--	35
--	20
--	140
--	115
--	20
--	60
--	120
--	120
--	40
--	585
--	440
--	70
--	20
--	340
--	125
--	250
--	30
--	295
--	35
--	55
--	35
--	45
--	605
--	25
--	175
--	180
--	160
--	70
--	25
--	200
--	15
--	300
--	265
--	150
--	130
--	285
--	40
--	20
--	45
--	330
--	250
--	50
--	515
--	45
--	15
--	120
--	415
--	35
--	330
--	85
--	65
--	280
--	60
--	60
--	145
--	185
--	35
--	15
--	410
--	15
--	470
--	30
--	555
--	180
--	205
--	635
--	705
--	35
--	15
--	40
--	290
