# Supplementary material for: Conformational and dynamic plasticity in substrate-binding proteins underlies selective transport in ABC importers
Source: eLife. 2019 Mar 22;8:e44652. doi: 10.7554/eLife.44652 (PMC6450668; doi:10.7554/eLife.44652)
Supplement: Figure 6—source data 2. [file elife-44652-fig6-data2.xlsx]

## Sheet: Sheet1
maltose					maltotriose					maltotetraose					maltoheptaose					maltooctaose					maltodecaose
Time (s)	Donor	Acceptor	Apparent FRET	HMM	Time (s)	Donor	Acceptor	Apparent FRET	HMM	Time (s)	Donor	Acceptor	Apparent FRET	HMM	Time (s)	Donor	Acceptor	Apparent FRET	HMM	Time (s)	Donor	Acceptor	Apparent FRET	HMM	Time (s)	Donor	Acceptor	Apparent FRET	HMM
0.005	35	48	0.57831	0.55461	0.005	14	26	0.65	0.60285	0.005	14	30	0.68182	0.8026	0	35	40	0.53333	0.55561	0	22	72	0.76596	0.72196	0	16	54	0.77143	0.71436
0.01	44	54	0.55102	0.55461	0.01	16	30	0.65217	0.60285	0.01	8	52	0.86667	0.8026	0.01	25	46	0.64789	0.55561	0.01	21	50	0.70423	0.72196	0.01	17	45	0.72581	0.71436
0.015	32	52	0.61905	0.55461	0.015	13	16	0.55172	0.60285	0.015	5	42	0.89362	0.8026	0.02	40	22	0.35484	0.55561	0.02	22	56	0.71795	0.72196	0.02	26	32	0.55172	0.71436
0.02	37	50	0.57471	0.55461	0.02	12	39	0.76471	0.60285	0.02	7	40	0.85106	0.8026	0.03	25	27	0.51923	0.55561	0.03	20	41	0.67213	0.72196	0.03	12	35	0.74468	0.71436
0.025	38	52	0.57778	0.55461	0.025	26	17	0.39535	0.60285	0.025	10	52	0.83871	0.8026	0.04	28	39	0.58209	0.55561	0.04	19	62	0.76543	0.72196	0.04	11	43	0.7963	0.71436
0.03	27	36	0.57143	0.55461	0.03	18	19	0.51351	0.60285	0.03	13	46	0.77966	0.8026	0.05	20	32	0.61538	0.55561	0.05	23	54	0.7013	0.72196	0.05	17	43	0.71667	0.71436
0.035	51	36	0.41379	0.55461	0.035	13	32	0.71111	0.60285	0.035	20	42	0.67742	0.8026	0.06	27	34	0.55738	0.55561	0.06	28	41	0.5942	0.72196	0.06	15	42	0.73684	0.71436
0.04	21	49	0.7	0.55461	0.04	21	36	0.63158	0.60285	0.04	13	47	0.78333	0.8026	0.07	31	36	0.53731	0.55561	0.07	19	63	0.76829	0.72196	0.07	14	32	0.69565	0.71436
0.045	43	45	0.51136	0.55461	0.045	19	34	0.64151	0.60285	0.045	9	47	0.83929	0.8026	0.08	19	38	0.66667	0.55561	0.08	18	50	0.73529	0.72196	0.08	19	57	0.75	0.71436
0.05	28	46	0.62162	0.55461	0.05	18	19	0.51351	0.60285	0.05	10	34	0.77273	0.8026	0.09	15	27	0.64286	0.55561	0.09	30	59	0.66292	0.72196	0.09	21	37	0.63793	0.71436
0.055	40	32	0.44444	0.55461	0.055	19	37	0.66071	0.60285	0.055	9	48	0.84211	0.8026	0.1	29	35	0.54688	0.55561	0.1	22	48	0.68571	0.72196	0.1	24	42	0.63636	0.71436
0.06	52	44	0.45833	0.55461	0.06	16	29	0.64444	0.60285	0.06	11	45	0.80357	0.8026	0.11	28	43	0.60563	0.55561	0.11	21	62	0.74699	0.72196	0.11	20	49	0.71014	0.71436
0.065	29	54	0.6506	0.55461	0.065	18	21	0.53846	0.60285	0.065	8	49	0.85965	0.8026	0.12	21	42	0.66667	0.55561	0.12	26	61	0.70115	0.72196	0.12	11	40	0.78431	0.71436
0.07	25	45	0.64286	0.55461	0.07	17	31	0.64583	0.60285	0.07	19	45	0.70313	0.8026	0.13	23	50	0.68493	0.55561	0.13	29	47	0.61842	0.72196	0.13	15	50	0.76923	0.71436
0.075	27	34	0.55738	0.55461	0.075	17	29	0.63043	0.60285	0.075	9	39	0.8125	0.8026	0.14	27	30	0.52632	0.55561	0.14	31	61	0.66304	0.72196	0.14	18	49	0.73134	0.71436
0.08	28	50	0.64103	0.55461	0.08	19	25	0.56818	0.60285	0.08	10	39	0.79592	0.8026	0.15	35	40	0.53333	0.55561	0.15	26	61	0.70115	0.72196	0.15	17	43	0.71667	0.71436
0.085	32	38	0.54286	0.55461	0.085	17	23	0.575	0.60285	0.085	8	53	0.86885	0.8026	0.16	36	37	0.50685	0.55561	0.16	24	74	0.7551	0.72196	0.16	14	46	0.76667	0.71436
0.09	28	48	0.63158	0.55461	0.09	15	22	0.59459	0.60285	0.09	7	50	0.87719	0.8026	0.17	19	30	0.61224	0.55561	0.17	21	67	0.76136	0.72196	0.17	16	44	0.73333	0.71436
0.095	40	34	0.45946	0.55461	0.095	11	31	0.7381	0.60285	0.095	11	55	0.83333	0.8026	0.18	28	34	0.54839	0.55561	0.18	17	50	0.74627	0.72196	0.18	18	57	0.76	0.71436
0.1	41	41	0.5	0.55461	0.1	20	32	0.61538	0.60285	0.1	9	47	0.83929	0.8026	0.19	33	39	0.54167	0.55561	0.19	23	60	0.72289	0.72196	0.19	15	50	0.76923	0.71436
0.105	25	42	0.62687	0.55461	0.105	20	24	0.54545	0.60285	0.105	12	48	0.8	0.8026	0.2	16	42	0.72414	0.55561	0.2	22	67	0.75281	0.72196	0.2	22	38	0.63333	0.71436
0.11	35	46	0.5679	0.55461	0.11	21	27	0.5625	0.60285	0.11	5	49	0.90741	0.8026	0.21	23	38	0.62295	0.55561	0.21	27	71	0.72449	0.72196	0.21	15	56	0.78873	0.71436
0.115	38	47	0.55294	0.55461	0.115	20	22	0.52381	0.60285	0.115	9	40	0.81633	0.8026	0.22	26	31	0.54386	0.55561	0.22	24	45	0.65217	0.72196	0.22	22	46	0.67647	0.71436
0.12	33	42	0.56	0.55461	0.12	14	26	0.65	0.60285	0.12	8	59	0.8806	0.8026	0.23	29	24	0.45283	0.55561	0.23	20	40	0.66667	0.72196	0.23	16	26	0.61905	0.71436
0.125	44	43	0.49425	0.55461	0.125	24	27	0.52941	0.60285	0.125	12	46	0.7931	0.8026	0.24	33	34	0.50746	0.55561	0.24	22	47	0.68116	0.72196	0.24	19	37	0.66071	0.71436
0.13	38	32	0.45714	0.55461	0.13	17	30	0.6383	0.60285	0.13	8	47	0.85455	0.8026	0.25	23	32	0.58182	0.55561	0.25	28	47	0.62667	0.72196	0.25	15	47	0.75806	0.71436
0.135	35	40	0.53333	0.55461	0.135	13	28	0.68293	0.60285	0.135	14	36	0.72	0.8026	0.26	29	44	0.60274	0.55561	0.26	22	64	0.74419	0.72196	0.26	19	30	0.61224	0.71436
0.14	43	49	0.53261	0.55461	0.14	21	29	0.58	0.60285	0.14	30	41	0.57746	0.60789	0.27	20	25	0.55556	0.55561	0.27	27	50	0.64935	0.72196	0.27	18	43	0.70492	0.71436
0.145	29	48	0.62338	0.55461	0.145	10	26	0.72222	0.60285	0.145	23	32	0.58182	0.60789	0.28	20	30	0.6	0.55561	0.28	20	46	0.69697	0.72196	0.28	14	41	0.74545	0.71436
0.15	29	47	0.61842	0.55461	0.15	22	22	0.5	0.60285	0.15	14	33	0.70213	0.60789	0.29	23	41	0.64063	0.55561	0.29	14	46	0.76667	0.72196	0.29	10	49	0.83051	0.71436
0.155	42	46	0.52273	0.55461	0.155	20	32	0.61538	0.60285	0.155	19	29	0.60417	0.60789	0.3	30	33	0.52381	0.55561	0.3	18	56	0.75676	0.72196	0.3	14	40	0.74074	0.71436
0.16	32	43	0.57333	0.55461	0.16	19	21	0.525	0.60285	0.16	18	38	0.67857	0.60789	0.31	19	29	0.60417	0.55561	0.31	19	57	0.75	0.72196	0.31	20	45	0.69231	0.71436
0.165	41	49	0.54444	0.55461	0.165	22	17	0.4359	0.60285	0.165	24	26	0.52	0.60789	0.32	28	35	0.55556	0.55561	0.32	22	53	0.70667	0.72196	0.32	16	36	0.69231	0.71436
0.17	35	38	0.52055	0.55461	0.17	18	19	0.51351	0.60285	0.17	34	30	0.46875	0.60789	0.33	31	25	0.44643	0.55561	0.33	26	47	0.64384	0.72196	0.33	15	50	0.76923	0.71436
0.175	29	53	0.64634	0.55461	0.175	18	26	0.59091	0.60285	0.175	26	32	0.55172	0.60789	0.34	27	43	0.61429	0.55561	0.34	19	44	0.69841	0.72196	0.34	20	58	0.74359	0.71436
0.18	36	43	0.5443	0.55461	0.18	11	27	0.71053	0.60285	0.18	20	26	0.56522	0.60789	0.35	22	42	0.65625	0.55561	0.35	28	47	0.62667	0.72196	0.35	18	41	0.69492	0.71436
0.185	35	34	0.49275	0.55461	0.185	15	19	0.55882	0.60285	0.185	19	32	0.62745	0.60789	0.36	20	26	0.56522	0.55561	0.36	25	57	0.69512	0.72196	0.36	24	35	0.59322	0.71436
0.19	30	35	0.53846	0.55461	0.19	20	27	0.57447	0.60285	0.19	26	36	0.58065	0.60789	0.37	38	34	0.47222	0.55561	0.37	27	57	0.67857	0.72196	0.37	14	44	0.75862	0.71436
0.195	18	38	0.67857	0.55461	0.195	17	26	0.60465	0.60285	0.195	16	27	0.62791	0.60789	0.38	34	33	0.49254	0.55561	0.38	20	48	0.70588	0.72196	0.38	14	34	0.70833	0.71436
0.2	33	43	0.56579	0.55461	0.2	22	35	0.61404	0.60285	0.2	25	40	0.61538	0.60789	0.39	27	41	0.60294	0.55561	0.39	22	55	0.71429	0.72196	0.39	19	45	0.70313	0.71436
0.205	43	39	0.47561	0.55461	0.205	19	31	0.62	0.60285	0.205	19	26	0.57778	0.60789	0.4	30	46	0.60526	0.55561	0.4	21	56	0.72727	0.72196	0.4	18	38	0.67857	0.71436
0.21	33	40	0.54795	0.55461	0.21	16	31	0.65957	0.60285	0.21	19	28	0.59574	0.60789	0.41	26	39	0.6	0.55561	0.41	18	43	0.70492	0.72196	0.41	18	40	0.68966	0.71436
0.215	35	44	0.55696	0.55461	0.215	18	28	0.6087	0.60285	0.215	24	42	0.63636	0.60789	0.42	28	30	0.51724	0.55561	0.42	22	54	0.71053	0.72196	0.42	12	57	0.82609	0.71436
0.22	42	46	0.52273	0.55461	0.22	21	28	0.57143	0.60285	0.22	18	25	0.5814	0.60789	0.43	20	39	0.66102	0.55561	0.43	20	65	0.76471	0.72196	0.43	26	41	0.61194	0.71436
0.225	34	52	0.60465	0.55461	0.225	15	19	0.55882	0.60285	0.225	25	30	0.54545	0.60789	0.44	27	24	0.47059	0.55561	0.44	33	66	0.66667	0.72196	0.44	17	41	0.7069	0.71436
0.23	37	34	0.47887	0.55461	0.23	12	27	0.69231	0.60285	0.23	25	26	0.5098	0.60789	0.45	22	31	0.58491	0.55561	0.45	19	63	0.76829	0.72196	0.45	22	41	0.65079	0.71436
0.235	24	35	0.59322	0.55461	0.235	18	31	0.63265	0.60285	0.235	27	34	0.55738	0.60789	0.46	41	50	0.54945	0.55561	0.46	14	55	0.7971	0.72196	0.46	23	47	0.67143	0.71436
0.24	18	47	0.72308	0.78221	0.24	18	32	0.64	0.60285	0.24	24	35	0.59322	0.60789	0.47	19	31	0.62	0.55561	0.47	20	56	0.73684	0.72196	0.47	16	47	0.74603	0.71436
0.245	14	68	0.82927	0.78221	0.245	14	38	0.73077	0.60285	0.245	20	38	0.65517	0.60789	0.48	23	34	0.59649	0.55561	0.48	13	63	0.82895	0.72196	0.48	15	36	0.70588	0.71436
0.25	28	34	0.54839	0.55461	0.25	17	32	0.65306	0.60285	0.25	32	23	0.41818	0.60789	0.49	32	27	0.45763	0.55561	0.49	26	49	0.65333	0.72196	0.49	16	52	0.76471	0.71436
0.255	33	48	0.59259	0.55461	0.255	18	19	0.51351	0.60285	0.255	21	37	0.63793	0.60789	0.5	24	36	0.6	0.55561	0.5	18	54	0.75	0.72196	0.5	16	56	0.77778	0.71436
0.26	30	55	0.64706	0.55461	0.26	10	24	0.70588	0.60285	0.26	12	41	0.77358	0.60789	0.51	23	32	0.58182	0.55561	0.51	29	43	0.59722	0.72196	0.51	26	42	0.61765	0.71436
0.265	28	46	0.62162	0.55461	0.265	18	38	0.67857	0.60285	0.265	28	35	0.55556	0.60789	0.52	32	37	0.53623	0.55561	0.52	9	52	0.85246	0.72196	0.52	15	47	0.75806	0.71436
0.27	30	50	0.625	0.55461	0.27	16	28	0.63636	0.60285	0.27	24	40	0.625	0.60789	0.53	25	31	0.55357	0.55561	0.53	25	48	0.65753	0.72196	0.53	15	39	0.72222	0.71436
0.275	36	46	0.56098	0.55461	0.275	19	22	0.53659	0.60285	0.275	28	43	0.60563	0.60789	0.54	19	33	0.63462	0.55561	0.54	21	59	0.7375	0.72196	0.54	17	45	0.72581	0.71436
0.28	33	37	0.52857	0.55461	0.28	21	41	0.66129	0.60285	0.28	16	30	0.65217	0.60789	0.55	20	34	0.62963	0.55561	0.55	21	58	0.73418	0.72196	0.55	16	41	0.7193	0.71436
0.285	33	47	0.5875	0.55461	0.285	28	25	0.4717	0.60285	0.285	20	39	0.66102	0.60789	0.56	23	32	0.58182	0.55561	0.56	22	49	0.69014	0.72196	0.56	11	37	0.77083	0.71436
0.29	31	39	0.55714	0.55461	0.29	22	27	0.55102	0.60285	0.29	20	38	0.65517	0.60789	0.57	19	36	0.65455	0.55561	0.57	19	62	0.76543	0.72196	0.57	12	53	0.81538	0.71436
0.295	30	45	0.6	0.55461	0.295	17	25	0.59524	0.60285	0.295	15	43	0.74138	0.60789	0.58	26	32	0.55172	0.55561	0.58	26	36	0.58065	0.72196	0.58	21	35	0.625	0.71436
0.3	35	37	0.51389	0.55461	0.3	21	29	0.58	0.60285	0.3	21	34	0.61818	0.60789	0.59	33	34	0.50746	0.55561	0.59	27	50	0.64935	0.72196	0.59	17	35	0.67308	0.71436
0.305	25	51	0.67105	0.55461	0.305	15	18	0.54545	0.60285	0.305	23	39	0.62903	0.60789	0.6	21	35	0.625	0.55561	0.6	16	71	0.81609	0.72196	0.6	14	42	0.75	0.71436
0.31	36	34	0.48571	0.55461	0.31	17	26	0.60465	0.60285	0.31	18	42	0.7	0.60789	0.61	26	41	0.61194	0.55561	0.61	23	62	0.72941	0.72196	0.61	15	48	0.7619	0.71436
0.315	39	38	0.49351	0.55461	0.315	23	22	0.48889	0.60285	0.315	16	32	0.66667	0.60789	0.62	34	35	0.50725	0.55561	0.62	23	63	0.73256	0.72196	0.62	14	38	0.73077	0.71436
0.32	42	50	0.54348	0.55461	0.32	24	33	0.57895	0.60285	0.32	26	30	0.53571	0.60789	0.63	14	34	0.70833	0.72411	0.63	22	61	0.73494	0.72196	0.63	23	38	0.62295	0.71436
0.325	37	46	0.55422	0.55461	0.325	19	20	0.51282	0.60285	0.325	18	36	0.66667	0.60789	0.64	25	40	0.61538	0.72411	0.64	25	41	0.62121	0.72196	0.64	13	46	0.77966	0.71436
0.33	42	28	0.4	0.55461	0.33	17	27	0.61364	0.60285	0.33	22	33	0.6	0.60789	0.65	14	61	0.81333	0.72411	0.65	13	56	0.81159	0.72196	0.65	18	33	0.64706	0.71436
0.335	34	37	0.52113	0.55461	0.335	13	25	0.65789	0.60285	0.335	26	34	0.56667	0.60789	0.66	15	54	0.78261	0.72411	0.66	22	79	0.78218	0.72196	0.66	15	59	0.7973	0.71436
0.34	34	48	0.58537	0.55461	0.34	15	23	0.60526	0.60285	0.34	28	44	0.61111	0.60789	0.67	17	59	0.77632	0.72411	0.67	21	55	0.72368	0.72196	0.67	11	43	0.7963	0.71436
0.345	34	36	0.51429	0.55461	0.345	21	26	0.55319	0.60285	0.345	20	35	0.63636	0.60789	0.68	14	49	0.77778	0.72411	0.68	31	57	0.64773	0.72196	0.68	13	46	0.77966	0.71436
0.35	28	37	0.56923	0.55461	0.35	15	41	0.73214	0.60285	0.35	23	29	0.55769	0.60789	0.69	23	37	0.61667	0.72411	0.69	20	65	0.76471	0.72196	0.69	5	52	0.91228	0.71436
0.355	28	35	0.55556	0.55461	0.355	15	26	0.63415	0.60285	0.355	25	39	0.60938	0.60789	0.7	13	34	0.7234	0.72411	0.7	20	47	0.70149	0.72196	0.7	18	43	0.70492	0.71436
0.36	35	44	0.55696	0.55461	0.36	22	20	0.47619	0.60285	0.36	24	28	0.53846	0.60789	0.71	12	48	0.8	0.72411	0.71	15	63	0.80769	0.72196	0.71	13	44	0.77193	0.71436
0.365	24	41	0.63077	0.55461	0.365	13	30	0.69767	0.60285	0.365	22	34	0.60714	0.60789	0.72	15	49	0.76563	0.72411	0.72	19	58	0.75325	0.72196	0.72	17	42	0.71186	0.71436
0.37	49	55	0.52885	0.55461	0.37	23	23	0.5	0.60285	0.37	24	32	0.57143	0.60789	0.73	17	52	0.75362	0.72411	0.73	12	53	0.81538	0.72196	0.73	19	41	0.68333	0.71436
0.375	35	40	0.53333	0.55461	0.375	28	21	0.42857	0.60285	0.375	16	41	0.7193	0.60789	0.74	12	45	0.78947	0.72411	0.74	16	72	0.81818	0.72196	0.74	10	39	0.79592	0.71436
0.38	32	55	0.63218	0.55461	0.38	15	21	0.58333	0.60285	0.38	24	37	0.60656	0.60789	0.75	10	53	0.84127	0.72411	0.75	20	65	0.76471	0.72196	0.75	23	35	0.60345	0.71436
0.385	24	45	0.65217	0.55461	0.385	18	32	0.64	0.60285	0.385	26	50	0.65789	0.60789	0.76	14	57	0.80282	0.72411	0.76	18	51	0.73913	0.72196	0.76	19	48	0.71642	0.71436
0.39	29	42	0.59155	0.55461	0.39	21	28	0.57143	0.60285	0.39	23	28	0.54902	0.60789	0.77	27	34	0.55738	0.55561	0.77	25	68	0.73118	0.72196	0.77	13	45	0.77586	0.71436
0.395	29	53	0.64634	0.55461	0.395	19	29	0.60417	0.60285	0.395	28	24	0.46154	0.60789	0.78	20	33	0.62264	0.55561	0.78	29	51	0.6375	0.72196	0.78	18	48	0.72727	0.71436
0.4	27	31	0.53448	0.55461	0.4	27	29	0.51786	0.60285	0.4	23	30	0.56604	0.60789	0.79	39	31	0.44286	0.55561	0.79	18	55	0.75342	0.72196	0.79	16	47	0.74603	0.71436
0.405	34	37	0.52113	0.55461	0.405	24	27	0.52941	0.60285	0.405	32	32	0.5	0.60789	0.8	31	34	0.52308	0.55561	0.8	21	47	0.69118	0.72196	0.8	16	36	0.69231	0.71436
0.41	39	37	0.48684	0.55461	0.41	18	37	0.67273	0.60285	0.41	18	41	0.69492	0.60789	0.81	27	29	0.51786	0.55561	0.81	23	57	0.7125	0.72196	0.81	23	37	0.61667	0.71436
0.415	26	44	0.62857	0.55461	0.415	25	18	0.4186	0.60285	0.415	26	36	0.58065	0.60789	0.82	28	32	0.53333	0.55561	0.82	30	63	0.67742	0.72196	0.82	15	43	0.74138	0.71436
0.42	23	60	0.72289	0.55461	0.42	21	22	0.51163	0.60285	0.42	13	52	0.8	0.8026	0.83	28	45	0.61644	0.55561	0.83	16	67	0.80723	0.72196	0.83	18	46	0.71875	0.71436
0.425	35	44	0.55696	0.55461	0.425	12	25	0.67568	0.60285	0.425	17	40	0.70175	0.8026	0.84	19	43	0.69355	0.55561	0.84	30	34	0.53125	0.55841	0.84	13	42	0.76364	0.71436
0.43	31	37	0.54412	0.55461	0.43	22	25	0.53191	0.60285	0.43	16	34	0.68	0.8026	0.85	28	30	0.51724	0.55561	0.85	23	53	0.69737	0.55841	0.85	15	42	0.73684	0.71436
0.435	31	58	0.65169	0.55461	0.435	21	12	0.36364	0.60285	0.435	15	44	0.74576	0.8026	0.86	28	29	0.50877	0.55561	0.86	20	47	0.70149	0.55841	0.86	13	38	0.7451	0.71436
0.44	38	39	0.50649	0.55461	0.44	12	23	0.65714	0.60285	0.44	12	64	0.84211	0.8026	0.87	30	28	0.48276	0.55561	0.87	35	39	0.52703	0.55841	0.87	13	54	0.80597	0.71436
0.445	39	29	0.42647	0.55461	0.445	16	26	0.61905	0.60285	0.445	17	48	0.73846	0.8026	0.88	24	35	0.59322	0.55561	0.88	24	39	0.61905	0.55841	0.88	15	37	0.71154	0.71436
0.45	40	44	0.52381	0.55461	0.45	24	30	0.55556	0.60285	0.45	13	56	0.81159	0.8026	0.89	21	34	0.61818	0.55561	0.89	25	39	0.60938	0.55841	0.89	12	44	0.78571	0.71436
0.455	36	47	0.56627	0.55461	0.455	22	19	0.46341	0.60285	0.455	13	48	0.78689	0.8026	0.9	28	39	0.58209	0.55561	0.9	37	41	0.52564	0.55841	0.9	9	35	0.79545	0.71436
0.46	38	47	0.55294	0.55461	0.46	25	24	0.4898	0.60285	0.46	12	41	0.77358	0.8026	0.91	23	36	0.61017	0.55561	0.91	26	39	0.6	0.55841	0.91	15	42	0.73684	0.71436
0.465	43	53	0.55208	0.55461	0.465	18	36	0.66667	0.60285	0.465	11	39	0.78	0.8026	0.92	25	37	0.59677	0.55561	0.92	29	29	0.5	0.55841	0.92	18	38	0.67857	0.71436
0.47	40	40	0.5	0.55461	0.47	15	32	0.68085	0.60285	0.47	10	42	0.80769	0.8026	0.93	23	27	0.54	0.55561	0.93	26	31	0.54386	0.55841	0.93	12	36	0.75	0.71436
0.475	42	55	0.56701	0.55461	0.475	23	26	0.53061	0.60285	0.475	15	44	0.74576	0.8026	0.94	26	37	0.5873	0.55561	0.94	24	46	0.65714	0.55841	0.94	20	49	0.71014	0.71436
0.48	31	31	0.5	0.55461	0.48	19	17	0.47222	0.60285	0.48	19	28	0.59574	0.60789	0.95	27	35	0.56452	0.55561	0.95	28	38	0.57576	0.55841	0.95	14	61	0.81333	0.71436
0.485	47	35	0.42683	0.55461	0.485	15	32	0.68085	0.60285	0.485	28	39	0.58209	0.60789	0.96	27	38	0.58462	0.55561	0.96	29	36	0.55385	0.55841	0.96	13	45	0.77586	0.71436
0.49	31	32	0.50794	0.55461	0.49	26	33	0.55932	0.60285	0.49	23	43	0.65152	0.60789	0.97	27	26	0.49057	0.55561	0.97	37	47	0.55952	0.55841	0.97	28	40	0.58824	0.71436
0.495	30	49	0.62025	0.55461	0.495	13	35	0.72917	0.60285	0.495	20	42	0.67742	0.60789	0.98	28	40	0.58824	0.55561	0.98	36	50	0.5814	0.55841	0.98	14	33	0.70213	0.71436
0.5	31	52	0.62651	0.55461	0.5	35	31	0.4697	0.60285	0.5	24	21	0.46667	0.60789	0.99	16	37	0.69811	0.72411	0.99	18	54	0.75	0.72196	0.99	13	54	0.80597	0.71436
0.505	35	38	0.52055	0.55461	0.505	21	38	0.64407	0.60285	0.505	26	36	0.58065	0.60789	1	33	50	0.60241	0.72411	1	33	66	0.66667	0.72196	1	20	44	0.6875	0.71436
0.51	32	36	0.52941	0.55461	0.51	24	29	0.54717	0.60285	0.51	31	38	0.55072	0.60789	1.01	22	40	0.64516	0.72411	1.01	25	48	0.65753	0.72196	1.01	25	40	0.61538	0.71436
0.515	34	29	0.46032	0.55461	0.515	19	33	0.63462	0.60285	0.515	22	32	0.59259	0.60789	1.02	17	41	0.7069	0.72411	1.02	28	61	0.68539	0.72196	1.02	20	40	0.66667	0.71436
0.52	34	29	0.46032	0.55461	0.52	19	21	0.525	0.60285	0.52	27	54	0.66667	0.60789	1.03	17	51	0.75	0.72411	1.03	23	53	0.69737	0.72196	1.03	17	39	0.69643	0.71436
0.525	41	39	0.4875	0.55461	0.525	19	28	0.59574	0.60285	0.525	22	39	0.63934	0.60789	1.04	20	49	0.71014	0.72411	1.04	17	62	0.78481	0.72196	1.04	12	41	0.77358	0.71436
0.53	26	52	0.66667	0.55461	0.53	17	23	0.575	0.60285	0.53	27	36	0.57143	0.60789	1.05	11	53	0.82813	0.72411	1.05	15	52	0.77612	0.72196	1.05	20	29	0.59184	0.56487
0.535	37	34	0.47887	0.55461	0.535	17	31	0.64583	0.60285	0.535	23	27	0.54	0.60789	1.06	22	43	0.66154	0.72411	1.06	25	37	0.59677	0.72196	1.06	24	26	0.52	0.56487
0.54	29	33	0.53226	0.55461	0.54	23	22	0.48889	0.60285	0.54	25	36	0.59016	0.60789	1.07	21	55	0.72368	0.72411	1.07	21	57	0.73077	0.72196	1.07	28	40	0.58824	0.56487
0.545	33	34	0.50746	0.55461	0.545	19	40	0.67797	0.60285	0.545	17	25	0.59524	0.60789	1.08	21	50	0.70423	0.72411	1.08	15	58	0.79452	0.72196	1.08	22	36	0.62069	0.56487
0.55	28	39	0.58209	0.55461	0.55	16	22	0.57895	0.60285	0.55	20	43	0.68254	0.60789	1.09	15	54	0.78261	0.72411	1.09	22	57	0.72152	0.72196	1.09	27	29	0.51786	0.56487
0.555	44	46	0.51111	0.55461	0.555	23	25	0.52083	0.60285	0.555	13	32	0.71111	0.60789	1.1	12	52	0.8125	0.72411	1.1	25	46	0.64789	0.72196	1.1	30	20	0.4	0.56487
0.56	44	32	0.42105	0.55461	0.56	13	30	0.69767	0.60285	0.56	30	33	0.52381	0.60789	1.11	11	47	0.81034	0.72411	1.11	22	51	0.69863	0.72196	1.11	20	33	0.62264	0.56487
0.565	37	42	0.53165	0.55461	0.565	18	26	0.59091	0.60285	0.565	22	29	0.56863	0.60789	1.12	15	54	0.78261	0.72411	1.12	12	57	0.82609	0.72196	1.12	22	34	0.60714	0.56487
0.57	38	42	0.525	0.55461	0.57	21	28	0.57143	0.60285	0.57	20	38	0.65517	0.60789	1.13	13	47	0.78333	0.72411	1.13	24	65	0.73034	0.72196	1.13	22	33	0.6	0.56487
0.575	35	35	0.5	0.55461	0.575	18	35	0.66038	0.60285	0.575	22	24	0.52174	0.60789	1.14	15	48	0.7619	0.72411	1.14	25	62	0.71264	0.72196	1.14	24	41	0.63077	0.56487
0.58	39	50	0.5618	0.55461	0.58	17	30	0.6383	0.60285	0.58	25	26	0.5098	0.60789	1.15	16	55	0.77465	0.72411	1.15	22	60	0.73171	0.72196	1.15	31	27	0.46552	0.56487
0.585	36	46	0.56098	0.55461	0.585	14	35	0.71429	0.60285	0.585	23	30	0.56604	0.60789	1.16	13	50	0.79365	0.72411	1.16	27	59	0.68605	0.72196	1.16	19	49	0.72059	0.56487
0.59	35	39	0.52703	0.55461	0.59	17	19	0.52778	0.60285	0.59	21	31	0.59615	0.60789	1.17	18	47	0.72308	0.72411	1.17	14	65	0.82278	0.72196	1.17	29	36	0.55385	0.56487
0.595	38	29	0.43284	0.55461	0.595	19	29	0.60417	0.60285	0.595	24	35	0.59322	0.60789	1.18	23	42	0.64615	0.72411	1.18	24	69	0.74194	0.72196	1.18	19	24	0.55814	0.56487
0.6	35	51	0.59302	0.55461	0.6	21	18	0.46154	0.60285	0.6	19	41	0.68333	0.60789	1.19	20	55	0.73333	0.72411	1.19	26	53	0.67089	0.72196	1.19	25	50	0.66667	0.56487
0.605	36	46	0.56098	0.55461	0.605	17	34	0.66667	0.60285	0.605	26	29	0.52727	0.60789	1.2	15	51	0.77273	0.72411	1.2	23	65	0.73864	0.72196	1.2	17	32	0.65306	0.56487
0.61	28	50	0.64103	0.55461	0.61	12	27	0.69231	0.60285	0.61	26	35	0.57377	0.60789	1.21	16	57	0.78082	0.72411	1.21	14	62	0.81579	0.72196	1.21	24	33	0.57895	0.56487
0.615	31	50	0.61728	0.55461	0.615	18	26	0.59091	0.60285	0.615	15	22	0.59459	0.60789	1.22	17	32	0.65306	0.72411	1.22	24	55	0.6962	0.72196	1.22	20	34	0.62963	0.56487
0.62	28	41	0.5942	0.55461	0.62	18	30	0.625	0.60285	0.62	19	29	0.60417	0.60789	1.23	17	48	0.73846	0.72411	1.23	29	56	0.65882	0.72196	1.23	29	26	0.47273	0.56487
0.625	39	48	0.55172	0.55461	0.625	20	31	0.60784	0.60285	0.625	27	29	0.51786	0.60789	1.24	18	45	0.71429	0.72411	1.24	22	53	0.70667	0.72196	1.24	25	37	0.59677	0.56487
0.63	31	45	0.59211	0.55461	0.63	10	41	0.80392	0.81062	0.63	21	40	0.65574	0.60789	1.25	22	46	0.67647	0.72411	1.25	20	55	0.73333	0.72196	1.25	25	40	0.61538	0.56487
0.635	30	40	0.57143	0.55461	0.635	15	29	0.65909	0.81062	0.635	19	37	0.66071	0.60789	1.26	13	46	0.77966	0.72411	1.26	18	57	0.76	0.72196	1.26	31	35	0.5303	0.56487
0.64	24	58	0.70732	0.55461	0.64	4	50	0.92593	0.81062	0.64	30	40	0.57143	0.60789	1.27	31	37	0.54412	0.72411	1.27	27	49	0.64474	0.72196	1.27	21	30	0.58824	0.56487
0.645	26	42	0.61765	0.55461	0.645	16	40	0.71429	0.81062	0.645	21	33	0.61111	0.60789	1.28	19	47	0.71212	0.72411	1.28	20	62	0.7561	0.72196	1.28	19	26	0.57778	0.56487
0.65	40	43	0.51807	0.55461	0.65	15	46	0.7541	0.81062	0.65	25	24	0.4898	0.60789	1.29	27	41	0.60294	0.72411	1.29	25	45	0.64286	0.72196	1.29	31	26	0.45614	0.56487
0.655	26	42	0.61765	0.55461	0.655	13	41	0.75926	0.81062	0.655	26	25	0.4902	0.60789	1.3	20	54	0.72973	0.72411	1.3	30	54	0.64286	0.72196	1.3	21	19	0.475	0.56487
0.66	21	63	0.75	0.78221	0.66	7	45	0.86538	0.81062	0.66	29	33	0.53226	0.60789	1.31	13	59	0.81944	0.72411	1.31	26	62	0.70455	0.72196	1.31	26	34	0.56667	0.56487
0.665	18	62	0.775	0.78221	0.665	17	47	0.73438	0.81062	0.665	34	28	0.45161	0.60789	1.32	22	47	0.68116	0.72411	1.32	25	70	0.73684	0.72196	1.32	25	40	0.61538	0.56487
0.67	24	56	0.7	0.78221	0.67	10	42	0.80769	0.81062	0.67	23	38	0.62295	0.60789	1.33	19	50	0.72464	0.72411	1.33	23	54	0.7013	0.72196	1.33	24	37	0.60656	0.56487
0.675	10	68	0.87179	0.78221	0.675	9	48	0.84211	0.81062	0.675	35	33	0.48529	0.60789	1.34	21	54	0.72	0.72411	1.34	19	60	0.75949	0.72196	1.34	18	46	0.71875	0.56487
0.68	20	60	0.75	0.78221	0.68	12	44	0.78571	0.81062	0.68	29	59	0.67045	0.60789	1.35	17	48	0.73846	0.72411	1.35	17	57	0.77027	0.72196	1.35	28	33	0.54098	0.56487
0.685	36	46	0.56098	0.55461	0.685	11	47	0.81034	0.81062	0.685	22	37	0.62712	0.60789	1.36	20	51	0.71831	0.72411	1.36	24	58	0.70732	0.72196	1.36	23	43	0.65152	0.56487
0.69	25	54	0.68354	0.55461	0.69	10	50	0.83333	0.81062	0.69	13	41	0.75926	0.8026	1.37	12	45	0.78947	0.72411	1.37	21	61	0.7439	0.72196	1.37	23	35	0.60345	0.56487
0.695	38	45	0.54217	0.55461	0.695	12	46	0.7931	0.81062	0.695	7	68	0.90667	0.8026	1.38	21	54	0.72	0.72411	1.38	15	46	0.7541	0.72196	1.38	19	35	0.64815	0.56487
0.7	16	55	0.77465	0.78221	0.7	8	41	0.83673	0.81062	0.7	12	36	0.75	0.8026	1.39	17	54	0.76056	0.72411	1.39	23	58	0.71605	0.72196	1.39	22	29	0.56863	0.56487
0.705	17	67	0.79762	0.78221	0.705	13	38	0.7451	0.81062	0.705	11	58	0.84058	0.8026	1.4	10	47	0.82456	0.72411	1.4	21	66	0.75862	0.72196	1.4	23	31	0.57407	0.56487
0.71	16	79	0.83158	0.78221	0.71	12	62	0.83784	0.81062	0.71	15	61	0.80263	0.8026	1.41	25	40	0.61538	0.72411	1.41	34	51	0.6	0.72196	1.41	18	31	0.63265	0.56487
0.715	10	68	0.87179	0.78221	0.715	11	37	0.77083	0.81062	0.715	22	37	0.62712	0.60789	1.42	19	43	0.69355	0.72411	1.42	20	68	0.77273	0.72196	1.42	22	37	0.62712	0.56487
0.72	13	60	0.82192	0.78221	0.72	21	39	0.65	0.81062	0.72	27	34	0.55738	0.60789	1.43	16	51	0.76119	0.72411	1.43	30	59	0.66292	0.72196	1.43	28	37	0.56923	0.56487
0.725	32	44	0.57895	0.55461	0.725	15	28	0.65116	0.81062	0.725	23	35	0.60345	0.60789	1.44	15	47	0.75806	0.72411	1.44	23	50	0.68493	0.72196	1.44	27	36	0.57143	0.56487
0.73	54	36	0.4	0.55461	0.73	9	62	0.87324	0.81062	0.73	16	38	0.7037	0.60789	1.45	25	38	0.60317	0.72411	1.45	24	62	0.72093	0.72196	1.45	29	40	0.57971	0.56487
0.735	33	48	0.59259	0.55461	0.735	10	55	0.84615	0.81062	0.735	24	40	0.625	0.60789	1.46	21	42	0.66667	0.72411	1.46	30	63	0.67742	0.72196	1.46	17	29	0.63043	0.56487
0.74	32	38	0.54286	0.55461	0.74	18	31	0.63265	0.60285	0.74	24	33	0.57895	0.60789	1.47	11	62	0.84932	0.72411	1.47	19	60	0.75949	0.72196	1.47	25	21	0.45652	0.56487
0.745	38	43	0.53086	0.55461	0.745	20	21	0.5122	0.60285	0.745	23	45	0.66176	0.60789	1.48	16	41	0.7193	0.72411	1.48	23	63	0.73256	0.72196	1.48	29	32	0.52459	0.56487
0.75	17	66	0.79518	0.78221	0.75	16	38	0.7037	0.60285	0.75	24	34	0.58621	0.60789	1.49	24	50	0.67568	0.72411	1.49	22	60	0.73171	0.72196	1.49	20	22	0.52381	0.56487
0.755	14	75	0.8427	0.78221	0.755	27	27	0.5	0.60285	0.755	25	29	0.53704	0.60789	1.5	23	48	0.67606	0.72411	1.5	27	48	0.64	0.72196	1.5	27	33	0.55	0.56487
0.76	14	68	0.82927	0.78221	0.76	12	27	0.69231	0.60285	0.76	25	33	0.56897	0.60789	1.51	10	53	0.84127	0.72411	1.51	26	54	0.675	0.72196	1.51	26	32	0.55172	0.56487
0.765	19	57	0.75	0.78221	0.765	20	22	0.52381	0.60285	0.765	20	49	0.71014	0.60789	1.52	15	47	0.75806	0.72411	1.52	23	56	0.70886	0.72196	1.52	21	37	0.63793	0.56487
0.77	34	46	0.575	0.55461	0.77	16	24	0.6	0.60285	0.77	17	26	0.60465	0.60789	1.53	19	52	0.73239	0.72411	1.53	12	47	0.79661	0.72196	1.53	26	35	0.57377	0.56487
0.775	38	34	0.47222	0.55461	0.775	22	38	0.63333	0.60285	0.775	18	38	0.67857	0.60789	1.54	27	35	0.56452	0.72411	1.54	24	54	0.69231	0.72196	1.54	25	31	0.55357	0.56487
0.78	35	54	0.60674	0.55461	0.78	22	41	0.65079	0.60285	0.78	24	31	0.56364	0.60789	1.55	16	45	0.7377	0.72411	1.55	22	59	0.7284	0.72196	1.55	23	31	0.57407	0.56487
0.785	30	44	0.59459	0.55461	0.785	11	30	0.73171	0.60285	0.785	20	32	0.61538	0.60789	1.56	15	45	0.75	0.72411	1.56	19	68	0.78161	0.72196	1.56	27	40	0.59701	0.56487
0.79	47	59	0.5566	0.55461	0.79	13	19	0.59375	0.60285	0.79	24	29	0.54717	0.60789	1.57	17	56	0.76712	0.72411	1.57	23	70	0.75269	0.72196	1.57	24	22	0.47826	0.56487
0.795	22	51	0.69863	0.78221	0.795	28	27	0.49091	0.60285	0.795	30	44	0.59459	0.60789	1.58	17	52	0.75362	0.72411	1.58	26	52	0.66667	0.72196	1.58	25	34	0.57627	0.56487
0.8	19	53	0.73611	0.78221	0.8	13	42	0.76364	0.60285	0.8	17	32	0.65306	0.60789	1.59	17	56	0.76712	0.72411	1.59	24	49	0.67123	0.72196	1.59	23	35	0.60345	0.56487
0.805	17	79	0.82292	0.78221	0.805	17	26	0.60465	0.60285	0.805	21	27	0.5625	0.60789	1.6	16	46	0.74194	0.72411	1.6	27	52	0.65823	0.72196	1.6	16	34	0.68	0.56487
0.81	18	68	0.7907	0.78221	0.81	13	29	0.69048	0.60285	0.81	24	37	0.60656	0.60789	1.61	17	36	0.67925	0.72411	1.61	24	58	0.70732	0.72196	1.61	24	35	0.59322	0.56487
0.815	22	65	0.74713	0.78221	0.815	13	22	0.62857	0.60285	0.815	21	26	0.55319	0.60789	1.62	16	46	0.74194	0.72411	1.62	23	47	0.67143	0.72196	1.62	13	37	0.74	0.71436
0.82	32	44	0.57895	0.55461	0.82	22	35	0.61404	0.60285	0.82	26	35	0.57377	0.60789	1.63	25	42	0.62687	0.72411	1.63	28	49	0.63636	0.72196	1.63	18	34	0.65385	0.71436
0.825	26	38	0.59375	0.55461	0.825	21	27	0.5625	0.60285	0.825	20	25	0.55556	0.60789	1.64	19	63	0.76829	0.72411	1.64	17	46	0.73016	0.72196	1.64	16	37	0.69811	0.71436
0.83	33	47	0.5875	0.55461	0.83	16	34	0.68	0.60285	0.83	21	42	0.66667	0.60789	1.65	21	47	0.69118	0.72411	1.65	25	63	0.71591	0.72196	1.65	14	32	0.69565	0.71436
0.835	44	41	0.48235	0.55461	0.835	19	40	0.67797	0.60285	0.835	14	41	0.74545	0.60789	1.66	19	38	0.66667	0.72411	1.66	22	57	0.72152	0.72196	1.66	19	59	0.75641	0.71436
0.84	30	45	0.6	0.55461	0.84	17	27	0.61364	0.60285	0.84	30	22	0.42308	0.60789	1.67	14	44	0.75862	0.72411	1.67	19	64	0.77108	0.72196	1.67	24	34	0.58621	0.71436
0.845	30	39	0.56522	0.55461	0.845	20	23	0.53488	0.60285	0.845	25	29	0.53704	0.60789	1.68	11	42	0.79245	0.72411	1.68	22	45	0.67164	0.72196	1.68	19	36	0.65455	0.71436
0.85	12	69	0.85185	0.78221	0.85	20	34	0.62963	0.60285	0.85	14	45	0.76271	0.60789	1.69	20	37	0.64912	0.72411	1.69	28	50	0.64103	0.72196	1.69	11	41	0.78846	0.71436
0.855	20	71	0.78022	0.78221	0.855	22	26	0.54167	0.60285	0.855	29	32	0.52459	0.60789	1.7	23	55	0.70513	0.72411	1.7	26	60	0.69767	0.72196	1.7	16	46	0.74194	0.71436
0.86	25	70	0.73684	0.78221	0.86	17	35	0.67308	0.60285	0.86	30	35	0.53846	0.60789	1.71	12	42	0.77778	0.72411	1.71	13	58	0.8169	0.72196	1.71	18	36	0.66667	0.71436
0.865	18	47	0.72308	0.78221	0.865	27	26	0.49057	0.60285	0.865	17	42	0.71186	0.60789	1.72	23	46	0.66667	0.72411	1.72	30	51	0.62963	0.72196	1.72	15	31	0.67391	0.71436
0.87	17	64	0.79012	0.78221	0.87	23	28	0.54902	0.60285	0.87	26	22	0.45833	0.60789	1.73	21	56	0.72727	0.72411	1.73	27	57	0.67857	0.72196	1.73	15	54	0.78261	0.71436
0.875	12	69	0.85185	0.78221	0.875	19	38	0.66667	0.60285	0.875	24	31	0.56364	0.60789	1.74	14	33	0.70213	0.72411	1.74	18	56	0.75676	0.72196	1.74	21	46	0.68657	0.71436
0.88	14	71	0.83529	0.78221	0.88	20	29	0.59184	0.60285	0.88	17	42	0.71186	0.60789	1.75	19	48	0.71642	0.72411	1.75	21	69	0.76667	0.72196	1.75	15	41	0.73214	0.71436
0.885	30	61	0.67033	0.55461	0.885	14	29	0.67442	0.60285	0.885	24	22	0.47826	0.60789	1.76	22	40	0.64516	0.72411	1.76	26	44	0.62857	0.72196	1.76	21	40	0.65574	0.71436
0.89	33	43	0.56579	0.55461	0.89	17	34	0.66667	0.60285	0.89	23	29	0.55769	0.60789	1.77	14	59	0.80822	0.72411	1.77	22	77	0.77778	0.72196	1.77	13	30	0.69767	0.71436
0.895	36	41	0.53247	0.55461	0.895	13	23	0.63889	0.60285	0.895	19	32	0.62745	0.60789	1.78	19	41	0.68333	0.72411	1.78	29	53	0.64634	0.72196	1.78	17	36	0.67925	0.71436
0.9	38	36	0.48649	0.55461	0.9	24	35	0.59322	0.60285	0.9	25	32	0.5614	0.60789	1.79	16	47	0.74603	0.72411	1.79	19	53	0.73611	0.72196	1.79	25	44	0.63768	0.71436
0.905	28	44	0.61111	0.55461	0.905	16	36	0.69231	0.60285	0.905	23	30	0.56604	0.60789	1.8	27	33	0.55	0.72411	1.8	19	68	0.78161	0.72196	1.8	10	49	0.83051	0.71436
0.91	37	52	0.58427	0.55461	0.91	17	21	0.55263	0.60285	0.91	9	46	0.83636	0.8026	1.81	19	50	0.72464	0.72411	1.81	20	59	0.74684	0.72196	1.81	18	40	0.68966	0.71436
0.915	41	48	0.53933	0.55461	0.915	23	36	0.61017	0.60285	0.915	14	38	0.73077	0.8026	1.82	18	44	0.70968	0.72411	1.82	20	69	0.77528	0.72196	1.82	15	47	0.75806	0.71436
0.92	37	42	0.53165	0.55461	0.92	16	30	0.65217	0.60285	0.92	14	48	0.77419	0.8026	1.83	20	45	0.69231	0.72411	1.83	13	53	0.80303	0.72196	1.83	11	35	0.76087	0.71436
0.925	33	36	0.52174	0.55461	0.925	22	27	0.55102	0.60285	0.925	19	51	0.72857	0.8026	1.84	15	53	0.77941	0.72411	1.84	21	64	0.75294	0.72196	1.84	20	32	0.61538	0.71436
0.93	41	39	0.4875	0.55461	0.93	18	30	0.625	0.60285	0.93	11	51	0.82258	0.8026	1.85	16	55	0.77465	0.72411	1.85	19	62	0.76543	0.72196	1.85	16	34	0.68	0.71436
0.935	31	37	0.54412	0.55461	0.935	20	16	0.44444	0.60285	0.935	10	43	0.81132	0.8026	1.86	14	49	0.77778	0.72411	1.86	26	60	0.69767	0.72196	1.86	15	37	0.71154	0.71436
0.94	43	45	0.51136	0.55461	0.94	16	30	0.65217	0.60285	0.94	21	44	0.67692	0.8026	1.87	11	40	0.78431	0.72411	1.87	20	48	0.70588	0.72196	1.87	18	48	0.72727	0.71436
0.945	38	40	0.51282	0.55461	0.945	22	34	0.60714	0.60285	0.945	15	56	0.78873	0.8026	1.88	13	46	0.77966	0.72411	1.88	19	57	0.75	0.72196	1.88	20	32	0.61538	0.71436
0.95	30	52	0.63415	0.55461	0.95	24	33	0.57895	0.60285	0.95	10	46	0.82143	0.8026	1.89	23	44	0.65672	0.72411	1.89	23	74	0.76289	0.72196	1.89	22	41	0.65079	0.71436
0.955	38	35	0.47945	0.55461	0.955	19	31	0.62	0.60285	0.955	11	41	0.78846	0.8026	1.9	17	48	0.73846	0.72411	1.9	25	68	0.73118	0.72196	1.9	21	51	0.70833	0.71436
0.96	49	34	0.40964	0.55461	0.96	15	27	0.64286	0.60285	0.96	10	42	0.80769	0.8026	1.91	23	43	0.65152	0.72411	1.91	17	47	0.73438	0.72196	1.91	19	34	0.64151	0.71436
0.965	20	28	0.58333	0.55461	0.965	20	27	0.57447	0.60285	0.965	14	43	0.75439	0.8026	1.92	18	47	0.72308	0.72411	1.92	18	57	0.76	0.72196	1.92	13	42	0.76364	0.71436
0.97	21	45	0.68182	0.55461	0.97	25	22	0.46809	0.60285	0.97	13	40	0.75472	0.8026	1.93	17	51	0.75	0.72411	1.93	23	69	0.75	0.72196	1.93	18	43	0.70492	0.71436
0.975	41	50	0.54945	0.55461	0.975	16	30	0.65217	0.60285	0.975	16	53	0.76812	0.8026	1.94	17	43	0.71667	0.72411	1.94	27	62	0.69663	0.72196	1.94	9	28	0.75676	0.71436
0.98	37	39	0.51316	0.55461	0.98	18	29	0.61702	0.60285	0.98	15	53	0.77941	0.8026	1.95	14	41	0.74545	0.72411	1.95	23	52	0.69333	0.72196	1.95	21	36	0.63158	0.71436
0.985	38	52	0.57778	0.55461	0.985	23	36	0.61017	0.60285	0.985	18	46	0.71875	0.8026	1.96	11	55	0.83333	0.72411	1.96	18	67	0.78824	0.72196	1.96	13	36	0.73469	0.71436
0.99	25	47	0.65278	0.55461	0.99	21	32	0.60377	0.60285	0.99	7	49	0.875	0.8026	1.97	21	45	0.68182	0.72411	1.97	23	55	0.70513	0.72196	1.97	13	43	0.76786	0.71436
0.995	34	46	0.575	0.55461	0.995	17	27	0.61364	0.60285	0.995	28	45	0.61644	0.8026	1.98	9	55	0.85938	0.72411	1.98	23	45	0.66176	0.72196	1.98	11	38	0.77551	0.71436
1	38	34	0.47222	0.55461	1	17	17	0.5	0.60285	1	12	48	0.8	0.8026	1.99	18	56	0.75676	0.72411	1.99	15	50	0.76923	0.72196	1.99	22	34	0.60714	0.71436
1.005	19	44	0.69841	0.55461	1.005	20	25	0.55556	0.60285	1.005	8	52	0.86667	0.8026	2	15	57	0.79167	0.72411	2	23	73	0.76042	0.72196	2	11	44	0.8	0.71436
1.01	27	44	0.61972	0.55461	1.01	14	32	0.69565	0.60285	1.01	9	39	0.8125	0.8026	2.01	15	61	0.80263	0.72411	2.01	25	48	0.65753	0.72196	2.01	17	33	0.66	0.71436
1.015	48	41	0.46067	0.55461	1.015	13	32	0.71111	0.60285	1.015	6	35	0.85366	0.8026	2.02	14	32	0.69565	0.72411	2.02	25	49	0.66216	0.72196	2.02	10	34	0.77273	0.71436
1.02	42	51	0.54839	0.55461	1.02	18	34	0.65385	0.60285	1.02	10	54	0.84375	0.8026	2.03	21	55	0.72368	0.72411	2.03	26	58	0.69048	0.72196	2.03	11	46	0.80702	0.71436
1.025	35	50	0.58824	0.55461	1.025	19	28	0.59574	0.60285	1.025	9	48	0.84211	0.8026	2.04	22	43	0.66154	0.72411	2.04	24	41	0.63077	0.72196	2.04	21	41	0.66129	0.71436
1.03	36	47	0.56627	0.55461	1.03	25	27	0.51923	0.60285	1.03	22	57	0.72152	0.8026	2.05	13	59	0.81944	0.72411	2.05	18	57	0.76	0.72196	2.05	11	35	0.76087	0.71436
1.035	36	62	0.63265	0.55461	1.035	9	31	0.775	0.81062	1.035	11	48	0.81356	0.8026	2.06	20	50	0.71429	0.72411	2.06	24	58	0.70732	0.72196	2.06	27	35	0.56452	0.71436
1.04	37	34	0.47887	0.55461	1.04	16	31	0.65957	0.81062	1.04	13	51	0.79688	0.8026	2.07	22	41	0.65079	0.72411	2.07	21	65	0.75581	0.72196	2.07	22	30	0.57692	0.71436
1.045	28	44	0.61111	0.55461	1.045	12	46	0.7931	0.81062	1.045	14	53	0.79104	0.8026	2.08	22	36	0.62069	0.72411	2.08	22	53	0.70667	0.72196	2.08	15	50	0.76923	0.71436
1.05	29	44	0.60274	0.55461	1.05	13	36	0.73469	0.81062	1.05	10	56	0.84848	0.8026	2.09	15	50	0.76923	0.72411	2.09	17	45	0.72581	0.72196	2.09	14	42	0.75	0.71436
1.055	31	52	0.62651	0.55461	1.055	13	38	0.7451	0.81062	1.055	5	48	0.90566	0.8026	2.1	14	53	0.79104	0.72411	2.1	29	54	0.6506	0.72196	2.1	15	38	0.71698	0.71436
1.06	27	34	0.55738	0.55461	1.06	12	41	0.77358	0.81062	1.06	11	53	0.82813	0.8026	2.11	23	57	0.7125	0.72411	2.11	28	75	0.72816	0.72196	2.11	14	56	0.8	0.71436
1.065	26	44	0.62857	0.55461	1.065	4	49	0.92453	0.81062	1.065	14	55	0.7971	0.8026	2.12	25	59	0.70238	0.72411	2.12	16	67	0.80723	0.72196	2.12	16	47	0.74603	0.71436
1.07	40	46	0.53488	0.55461	1.07	9	39	0.8125	0.81062	1.07	14	31	0.68889	0.8026	2.13	19	52	0.73239	0.72411	2.13	21	54	0.72	0.72196	2.13	13	37	0.74	0.71436
1.075	36	62	0.63265	0.55461	1.075	7	54	0.88525	0.81062	1.075	7	46	0.86792	0.8026	2.14	19	55	0.74324	0.72411	2.14	22	49	0.69014	0.72196	2.14	22	62	0.7381	0.71436
1.08	25	33	0.56897	0.55461	1.08	10	47	0.82456	0.81062	1.08	11	37	0.77083	0.8026	2.15	20	57	0.74026	0.72411	2.15	31	53	0.63095	0.72196	2.15	17	51	0.75	0.71436
1.085	41	34	0.45333	0.55461	1.085	19	43	0.69355	0.81062	1.085	13	33	0.71739	0.8026	2.16	14	45	0.76271	0.72411	2.16	28	66	0.70213	0.72196	2.16	13	31	0.70455	0.71436
1.09	24	44	0.64706	0.55461	1.09	9	45	0.83333	0.81062	1.09	17	37	0.68519	0.8026	2.17	19	37	0.66071	0.72411	2.17	19	59	0.75641	0.72196	2.17	9	33	0.78571	0.71436
1.095	30	42	0.58333	0.55461	1.095	5	41	0.8913	0.81062	1.095	15	42	0.73684	0.8026	2.18	21	46	0.68657	0.72411	2.18	30	51	0.62963	0.72196	2.18	14	29	0.67442	0.71436
1.1	36	39	0.52	0.55461	1.1	13	45	0.77586	0.81062	1.1	6	43	0.87755	0.8026	2.19	15	39	0.72222	0.72411	2.19	20	67	0.77011	0.72196	2.19	28	37	0.56923	0.56487
1.105	39	37	0.48684	0.55461	1.105	10	55	0.84615	0.81062	1.105	6	53	0.89831	0.8026	2.2	11	45	0.80357	0.72411	2.2	20	61	0.75309	0.72196	2.2	28	42	0.6	0.56487
1.11	30	43	0.58904	0.55461	1.11	9	43	0.82692	0.81062	1.11	10	41	0.80392	0.8026	2.21	20	56	0.73684	0.72411	2.21	25	61	0.7093	0.72196	2.21	30	36	0.54545	0.56487
1.115	21	33	0.61111	0.55461	1.115	11	45	0.80357	0.81062	1.115	8	48	0.85714	0.8026	2.22	14	42	0.75	0.72411	2.22	17	64	0.79012	0.72196	2.22	20	38	0.65517	0.56487
1.12	40	38	0.48718	0.55461	1.12	10	39	0.79592	0.81062	1.12	9	45	0.83333	0.8026	2.23	17	59	0.77632	0.72411	2.23	23	54	0.7013	0.72196	2.23	23	35	0.60345	0.56487
1.125	43	42	0.49412	0.55461	1.125	10	35	0.77778	0.81062	1.125	17	43	0.71667	0.8026	2.24	16	48	0.75	0.72411	2.24	31	55	0.63953	0.72196	2.24	21	31	0.59615	0.56487
1.13	36	46	0.56098	0.55461	1.13	3	52	0.94545	0.81062	1.13	5	39	0.88636	0.8026	2.25	20	50	0.71429	0.72411	2.25	19	63	0.76829	0.72196	2.25	30	31	0.5082	0.56487
1.135	34	51	0.6	0.55461	1.135	8	52	0.86667	0.81062	1.135	13	45	0.77586	0.8026	2.26	17	46	0.73016	0.72411	2.26	31	49	0.6125	0.72196	2.26	25	38	0.60317	0.56487
1.14	37	34	0.47887	0.55461	1.14	21	38	0.64407	0.81062	1.14	13	52	0.8	0.8026	2.27	17	43	0.71667	0.72411	2.27	15	70	0.82353	0.72196	2.27	32	28	0.46667	0.56487
1.145	36	39	0.52	0.55461	1.145	10	32	0.7619	0.81062	1.145	11	41	0.78846	0.8026	2.28	16	51	0.76119	0.72411	2.28	16	47	0.74603	0.72196	2.28	31	37	0.54412	0.56487
1.15	24	46	0.65714	0.55461	1.15	15	49	0.76563	0.81062	1.15	13	48	0.78689	0.8026	2.29	22	52	0.7027	0.72411	2.29	19	51	0.72857	0.72196	2.29	23	28	0.54902	0.56487
1.155	28	27	0.49091	0.55461	1.155	9	51	0.85	0.81062	1.155	8	54	0.87097	0.8026	2.3	18	45	0.71429	0.72411	2.3	23	46	0.66667	0.72196	2.3	27	33	0.55	0.56487
1.16	35	38	0.52055	0.55461	1.16	12	54	0.81818	0.81062	1.16	10	47	0.82456	0.8026	2.31	16	54	0.77143	0.72411	2.31	22	58	0.725	0.72196	2.31	17	30	0.6383	0.56487
1.165	34	28	0.45161	0.55461	1.165	14	50	0.78125	0.81062	1.165	20	40	0.66667	0.60789	2.32	27	52	0.65823	0.72411	2.32	22	48	0.68571	0.72196	2.32	26	30	0.53571	0.56487
1.17	40	51	0.56044	0.55461	1.17	15	48	0.7619	0.81062	1.17	27	33	0.55	0.60789	2.33	22	44	0.66667	0.72411	2.33	24	56	0.7	0.72196	2.33	21	25	0.54348	0.56487
1.175	36	48	0.57143	0.55461	1.175	4	49	0.92453	0.81062	1.175	31	43	0.58108	0.60789	2.34	21	40	0.65574	0.72411	2.34	25	73	0.7449	0.72196	2.34	20	27	0.57447	0.56487
1.18	38	43	0.53086	0.55461	1.18	10	38	0.79167	0.81062	1.18	25	38	0.60317	0.60789	2.35	20	56	0.73684	0.72411	2.35	22	54	0.71053	0.72196	2.35	29	19	0.39583	0.56487
1.185	39	41	0.5125	0.55461	1.185	8	59	0.8806	0.81062	1.185	18	27	0.6	0.60789	2.36	22	59	0.7284	0.72411	2.36	24	69	0.74194	0.72196	2.36	28	23	0.45098	0.56487
1.19	36	48	0.57143	0.55461	1.19	5	45	0.9	0.81062	1.19	20	31	0.60784	0.60789	2.37	16	35	0.68627	0.72411	2.37	21	52	0.71233	0.72196	2.37	17	33	0.66	0.56487
1.195	28	49	0.63636	0.55461	1.195	12	39	0.76471	0.81062	1.195	18	36	0.66667	0.60789	2.38	24	51	0.68	0.72411	2.38	23	55	0.70513	0.72196	2.38	19	31	0.62	0.56487
1.2	31	36	0.53731	0.55461	1.2	8	51	0.86441	0.81062	1.2	17	40	0.70175	0.60789	2.39	16	45	0.7377	0.72411	2.39	19	49	0.72059	0.72196	2.39	24	35	0.59322	0.56487
1.205	31	29	0.48333	0.55461	1.205	11	34	0.75556	0.81062	1.205	31	38	0.55072	0.60789	2.4	15	45	0.75	0.72411	2.4	13	46	0.77966	0.72196	2.4	25	39	0.60938	0.56487
1.21	30	43	0.58904	0.55461	1.21	7	49	0.875	0.81062	1.21	17	37	0.68519	0.60789	2.41	18	48	0.72727	0.72411	2.41	30	71	0.70297	0.72196	2.41	28	39	0.58209	0.56487
1.215	32	42	0.56757	0.55461	1.215	5	40	0.88889	0.81062	1.215	22	43	0.66154	0.60789	2.42	14	39	0.73585	0.72411	2.42	22	51	0.69863	0.72196	2.42	22	42	0.65625	0.56487
1.22	30	43	0.58904	0.55461	1.22	15	57	0.79167	0.81062	1.22	19	31	0.62	0.60789	2.43	12	39	0.76471	0.72411	2.43	19	47	0.71212	0.72196	2.43	24	39	0.61905	0.56487
1.225	36	46	0.56098	0.55461	1.225	10	32	0.7619	0.81062	1.225	14	31	0.68889	0.60789	2.44	18	26	0.59091	0.72411	2.44	23	43	0.65152	0.72196	2.44	31	31	0.5	0.56487
1.23	39	43	0.52439	0.55461	1.23	8	47	0.85455	0.81062	1.23	25	29	0.53704	0.60789	2.45	21	44	0.67692	0.72411	2.45	18	61	0.77215	0.72196	2.45	25	39	0.60938	0.56487
1.235	36	46	0.56098	0.55461	1.235	12	52	0.8125	0.81062	1.235	22	35	0.61404	0.60789	2.46	11	47	0.81034	0.72411	2.46	18	60	0.76923	0.72196	2.46	18	36	0.66667	0.71436
1.24	34	36	0.51429	0.55461	1.24	6	44	0.88	0.81062	1.24	29	26	0.47273	0.60789	2.47	22	44	0.66667	0.72411	2.47	17	61	0.78205	0.72196	2.47	12	43	0.78182	0.71436
1.245	45	44	0.49438	0.55461	1.245	14	48	0.77419	0.81062	1.245	14	36	0.72	0.60789	2.48	12	58	0.82857	0.72411	2.48	28	54	0.65854	0.72196	2.48	20	43	0.68254	0.71436
1.25	40	47	0.54023	0.55461	1.25	11	47	0.81034	0.81062	1.25	23	20	0.46512	0.60789	2.49	15	48	0.7619	0.72411	2.49	31	39	0.55714	0.72196	2.49	18	39	0.68421	0.71436
1.255	31	53	0.63095	0.55461	1.255	15	50	0.76923	0.81062	1.255	30	32	0.51613	0.60789	2.5	20	41	0.67213	0.72411	2.5	13	51	0.79688	0.72196	2.5	21	49	0.7	0.71436
1.26	38	44	0.53659	0.55461	1.26	12	43	0.78182	0.81062	1.26	21	30	0.58824	0.60789	2.51	10	42	0.80769	0.72411	2.51	20	61	0.75309	0.72196	2.51	18	34	0.65385	0.71436
1.265	26	45	0.6338	0.55461	1.265	10	51	0.83607	0.81062	1.265	15	21	0.58333	0.60789	2.52	24	37	0.60656	0.72411	2.52	15	66	0.81481	0.72196	2.52	21	44	0.67692	0.71436
1.27	21	53	0.71622	0.55461	1.27	7	38	0.84444	0.81062	1.27	21	43	0.67188	0.60789	2.53	21	39	0.65	0.72411	2.53	30	42	0.58333	0.72196	2.53	15	38	0.71698	0.71436
1.275	28	45	0.61644	0.55461	1.275	11	48	0.81356	0.81062	1.275	19	41	0.68333	0.60789	2.54	21	53	0.71622	0.72411	2.54	13	57	0.81429	0.72196	2.54	15	33	0.6875	0.71436
1.28	38	40	0.51282	0.55461	1.28	11	38	0.77551	0.81062	1.28	25	27	0.51923	0.60789	2.55	15	47	0.75806	0.72411	2.55	23	55	0.70513	0.72196	2.55	16	36	0.69231	0.71436
1.285	39	43	0.52439	0.55461	1.285	13	48	0.78689	0.81062	1.285	24	39	0.61905	0.60789	2.56	19	45	0.70313	0.72411	2.56	17	53	0.75714	0.72196	2.56	26	38	0.59375	0.71436
1.29	47	35	0.42683	0.55461	1.29	8	42	0.84	0.81062	1.29	20	40	0.66667	0.60789	2.57	12	67	0.8481	0.72411	2.57	23	75	0.76531	0.72196	2.57	18	46	0.71875	0.71436
1.295	35	53	0.60227	0.55461	1.295	11	48	0.81356	0.81062	1.295	20	36	0.64286	0.60789	2.58	25	35	0.58333	0.72411	2.58	30	72	0.70588	0.72196	2.58	19	56	0.74667	0.71436
1.3	28	52	0.65	0.55461	1.3	16	42	0.72414	0.81062	1.3	24	33	0.57895	0.60789	2.59	9	38	0.80851	0.72411	2.59	16	48	0.75	0.72196	2.59	26	44	0.62857	0.71436
1.305	35	39	0.52703	0.55461	1.305	13	48	0.78689	0.81062	1.305	17	47	0.73438	0.60789	2.6	14	50	0.78125	0.72411	2.6	18	62	0.775	0.72196	2.6	27	43	0.61429	0.71436
1.31	37	39	0.51316	0.55461	1.31	11	54	0.83077	0.81062	1.31	21	38	0.64407	0.60789	2.61	21	37	0.63793	0.72411	2.61	21	50	0.70423	0.72196	2.61	10	52	0.83871	0.71436
1.315	27	38	0.58462	0.55461	1.315	10	39	0.79592	0.81062	1.315	15	39	0.72222	0.60789	2.62	13	51	0.79688	0.72411	2.62	25	33	0.56897	0.55841	2.62	18	43	0.70492	0.71436
1.32	45	40	0.47059	0.55461	1.32	11	32	0.74419	0.81062	1.32	31	43	0.58108	0.60789	2.63	18	50	0.73529	0.72411	2.63	24	44	0.64706	0.55841	2.63	8	42	0.84	0.71436
1.325	26	39	0.6	0.55461	1.325	9	34	0.7907	0.81062	1.325	32	38	0.54286	0.60789	2.64	10	55	0.84615	0.72411	2.64	48	45	0.48387	0.55841	2.64	21	40	0.65574	0.71436
1.33	41	36	0.46753	0.55461	1.33	10	45	0.81818	0.81062	1.33	24	34	0.58621	0.60789	2.65	17	42	0.71186	0.72411	2.65	25	50	0.66667	0.72196	2.65	21	51	0.70833	0.71436
1.335	52	36	0.40909	0.55461	1.335	10	49	0.83051	0.81062	1.335	13	39	0.75	0.8026	2.66	15	41	0.73214	0.72411	2.66	22	44	0.66667	0.72196	2.66	19	44	0.69841	0.71436
1.34	41	52	0.55914	0.55461	1.34	6	47	0.88679	0.81062	1.34	14	58	0.80556	0.8026	2.67	19	36	0.65455	0.72411	2.67	26	53	0.67089	0.72196	2.67	17	53	0.75714	0.71436
1.345	38	29	0.43284	0.55461	1.345	8	42	0.84	0.81062	1.345	12	47	0.79661	0.8026	2.68	12	41	0.77358	0.72411	2.68	30	66	0.6875	0.72196	2.68	19	42	0.68852	0.71436
1.35	36	54	0.6	0.55461	1.35	13	57	0.81429	0.81062	1.35	18	46	0.71875	0.8026	2.69	17	45	0.72581	0.72411	2.69	17	49	0.74242	0.72196	2.69	15	43	0.74138	0.71436
1.355	35	40	0.53333	0.55461	1.355	20	31	0.60784	0.81062	1.355	25	58	0.6988	0.8026	2.7	20	46	0.69697	0.72411	2.7	37	38	0.50667	0.55841	2.7	9	39	0.8125	0.71436
1.36	34	39	0.53425	0.55461	1.36	14	48	0.77419	0.81062	1.36	7	53	0.88333	0.8026	2.71	13	34	0.7234	0.72411	2.71	27	45	0.625	0.55841	2.71	20	32	0.61538	0.71436
1.365	28	38	0.57576	0.55461	1.365	13	53	0.80303	0.81062	1.365	9	56	0.86154	0.8026	2.72	27	41	0.60294	0.72411	2.72	31	53	0.63095	0.55841	2.72	22	47	0.68116	0.71436
1.37	25	39	0.60938	0.55461	1.37	15	52	0.77612	0.81062	1.37	9	57	0.86364	0.8026	2.73	17	51	0.75	0.72411	2.73	24	39	0.61905	0.55841	2.73	10	38	0.79167	0.71436
1.375	24	53	0.68831	0.55461	1.375	10	41	0.80392	0.81062	1.375	14	48	0.77419	0.8026	2.74	16	49	0.75385	0.72411	2.74	34	42	0.55263	0.55841	2.74	15	44	0.74576	0.71436
1.38	21	54	0.72	0.55461	1.38	13	45	0.77586	0.81062	1.38	9	48	0.84211	0.8026	2.75	14	50	0.78125	0.72411	2.75	22	37	0.62712	0.55841	2.75	18	48	0.72727	0.71436
1.385	42	45	0.51724	0.55461	1.385	7	52	0.88136	0.81062	1.385	15	55	0.78571	0.8026	2.76	22	45	0.67164	0.72411	2.76	19	45	0.70313	0.72196	2.76	17	50	0.74627	0.71436
1.39	33	36	0.52174	0.55461	1.39	11	46	0.80702	0.81062	1.39	17	62	0.78481	0.8026	2.77	27	37	0.57813	0.72411	2.77	21	62	0.74699	0.72196	2.77	13	38	0.7451	0.71436
1.395	37	37	0.5	0.55461	1.395	9	44	0.83019	0.81062	1.395	11	52	0.8254	0.8026	2.78	22	34	0.60714	0.72411	2.78	16	66	0.80488	0.72196	2.78	12	31	0.72093	0.71436
1.4	39	36	0.48	0.55461	1.4	11	46	0.80702	0.81062	1.4	10	50	0.83333	0.8026	2.79	17	49	0.74242	0.72411	2.79	24	57	0.7037	0.72196	2.79	12	36	0.75	0.71436
1.405	20	61	0.75309	0.55461	1.405	14	42	0.75	0.81062	1.405	11	49	0.81667	0.8026	2.8	20	42	0.67742	0.72411	2.8	19	45	0.70313	0.72196	2.8	18	40	0.68966	0.71436
1.41	35	50	0.58824	0.55461	1.41	7	51	0.87931	0.81062	1.41	14	38	0.73077	0.8026	2.81	13	36	0.73469	0.72411	2.81	21	46	0.68657	0.72196	2.81	13	38	0.7451	0.71436
1.415	33	28	0.45902	0.55461	1.415	10	46	0.82143	0.81062	1.415	9	42	0.82353	0.8026	2.82	11	43	0.7963	0.72411	2.82	19	50	0.72464	0.72196	2.82	19	34	0.64151	0.71436
1.42	34	49	0.59036	0.55461	1.42	9	31	0.775	0.81062	1.42	16	30	0.65217	0.8026	2.83	22	41	0.65079	0.72411	2.83	18	51	0.73913	0.72196	2.83	21	45	0.68182	0.71436
1.425	34	39	0.53425	0.55461	1.425	4	42	0.91304	0.81062	1.425	10	56	0.84848	0.8026	2.84	15	47	0.75806	0.72411	2.84	16	47	0.74603	0.72196	2.84	11	39	0.78	0.71436
1.43	34	40	0.54054	0.55461	1.43	9	40	0.81633	0.81062	1.43	10	38	0.79167	0.8026	2.85	16	43	0.72881	0.72411	2.85	16	67	0.80723	0.72196	2.85	17	37	0.68519	0.71436
1.435	40	41	0.50617	0.55461	1.435	8	38	0.82609	0.81062	1.435	15	40	0.72727	0.8026	2.86	33	43	0.56579	0.72411	2.86	17	52	0.75362	0.72196	2.86	17	51	0.75	0.71436
1.44	29	42	0.59155	0.55461	1.44	14	46	0.76667	0.81062	1.44	25	42	0.62687	0.60789	2.87	15	47	0.75806	0.72411	2.87	25	41	0.62121	0.55841	2.87	17	31	0.64583	0.71436
1.445	44	33	0.42857	0.55461	1.445	10	42	0.80769	0.81062	1.445	19	23	0.54762	0.60789	2.88	13	56	0.81159	0.72411	2.88	29	38	0.56716	0.55841	2.88	20	39	0.66102	0.71436
1.45	50	37	0.42529	0.55461	1.45	12	45	0.78947	0.81062	1.45	24	43	0.64179	0.60789	2.89	10	58	0.85294	0.72411	2.89	28	45	0.61644	0.55841	2.89	14	41	0.74545	0.71436
1.455	40	45	0.52941	0.55461	1.455	11	41	0.78846	0.81062	1.455	30	40	0.57143	0.60789	2.9	13	63	0.82895	0.72411	2.9	30	49	0.62025	0.55841	2.9	11	45	0.80357	0.71436
1.46	28	35	0.55556	0.55461	1.46	8	32	0.8	0.81062	1.46	20	35	0.63636	0.60789	2.91	22	53	0.70667	0.72411	2.91	26	55	0.67901	0.55841	2.91	13	37	0.74	0.71436
1.465	12	72	0.85714	0.78221	1.465	8	43	0.84314	0.81062	1.465	28	31	0.52542	0.60789	2.92	8	43	0.84314	0.72411	2.92	26	33	0.55932	0.55841	2.92	16	47	0.74603	0.71436
1.47	32	47	0.59494	0.55461	1.47	6	42	0.875	0.81062	1.47	15	37	0.71154	0.60789	2.93	15	55	0.78571	0.72411	2.93	26	42	0.61765	0.55841	2.93	15	63	0.80769	0.71436
1.475	41	40	0.49383	0.55461	1.475	11	52	0.8254	0.81062	1.475	20	31	0.60784	0.60789	2.94	20	44	0.6875	0.72411	2.94	35	25	0.41667	0.55841	2.94	17	34	0.66667	0.71436
1.48	40	33	0.45205	0.55461	1.48	5	32	0.86486	0.81062	1.48	15	26	0.63415	0.60789	2.95	20	49	0.71014	0.72411	2.95	32	30	0.48387	0.55841	2.95	10	45	0.81818	0.71436
1.485	40	44	0.52381	0.55461	1.485	16	28	0.63636	0.60285	1.485	27	48	0.64	0.60789	2.96	20	59	0.74684	0.72411	2.96	21	33	0.61111	0.55841	2.96	13	29	0.69048	0.71436
1.49	29	37	0.56061	0.55461	1.49	18	25	0.5814	0.60285	1.49	21	43	0.67188	0.60789	2.97	16	52	0.76471	0.72411	2.97	31	34	0.52308	0.55841	2.97	7	54	0.88525	0.71436
1.495	42	44	0.51163	0.55461	1.495	17	26	0.60465	0.60285	1.495	13	42	0.76364	0.8026	2.98	17	41	0.7069	0.72411	2.98	30	27	0.47368	0.55841	2.98	13	43	0.76786	0.71436
1.5	38	53	0.58242	0.55461	1.5	21	20	0.4878	0.60285	1.5	7	58	0.89231	0.8026	2.99	18	55	0.75342	0.72411	2.99	23	39	0.62903	0.55841	2.99	15	33	0.6875	0.71436
1.505	30	35	0.53846	0.55461	1.505	18	17	0.48571	0.60285	1.505	15	50	0.76923	0.8026	3	18	58	0.76316	0.72411	3	25	46	0.64789	0.55841	3	19	47	0.71212	0.71436
1.51	36	38	0.51351	0.55461	1.51	22	32	0.59259	0.60285	1.51	16	38	0.7037	0.8026	3.01	15	31	0.67391	0.72411	3.01	35	37	0.51389	0.55841	3.01	14	44	0.75862	0.71436
1.515	28	45	0.61644	0.55461	1.515	17	25	0.59524	0.60285	1.515	14	49	0.77778	0.8026	3.02	21	31	0.59615	0.72411	3.02	22	29	0.56863	0.55841	3.02	12	34	0.73913	0.71436
1.52	21	55	0.72368	0.78221	1.52	26	30	0.53571	0.60285	1.52	7	43	0.86	0.8026	3.03	23	41	0.64063	0.72411	3.03	25	43	0.63235	0.55841	3.03	6	42	0.875	0.71436
1.525	10	57	0.85075	0.78221	1.525	26	36	0.58065	0.60285	1.525	13	48	0.78689	0.8026	3.04	17	52	0.75362	0.72411	3.04	28	35	0.55556	0.55841	3.04	13	36	0.73469	0.71436
1.53	23	66	0.74157	0.78221	1.53	18	28	0.6087	0.60285	1.53	13	41	0.75926	0.8026	3.05	11	39	0.78	0.72411	3.05	34	43	0.55844	0.55841	3.05	17	50	0.74627	0.71436
1.535	28	82	0.74545	0.78221	1.535	20	37	0.64912	0.60285	1.535	6	52	0.89655	0.8026	3.06	15	47	0.75806	0.72411	3.06	27	27	0.5	0.55841	3.06	11	34	0.75556	0.71436
1.54	32	32	0.5	0.55461	1.54	16	26	0.61905	0.60285	1.54	11	38	0.77551	0.8026	3.07	17	51	0.75	0.72411	3.07	26	28	0.51852	0.55841	3.07	13	36	0.73469	0.71436
1.545	37	53	0.58889	0.55461	1.545	17	24	0.58537	0.60285	1.545	11	48	0.81356	0.8026	3.08	19	49	0.72059	0.72411	3.08	41	35	0.46053	0.55841	3.08	18	51	0.73913	0.71436
1.55	30	51	0.62963	0.55461	1.55	15	16	0.51613	0.60285	1.55	15	38	0.71698	0.8026	3.09	17	52	0.75362	0.72411	3.09	24	50	0.67568	0.72196	3.09	21	38	0.64407	0.71436
1.555	40	53	0.56989	0.55461	1.555	12	35	0.74468	0.60285	1.555	12	41	0.77358	0.8026	3.1	22	39	0.63934	0.72411	3.1	15	50	0.76923	0.72196	3.1	10	29	0.74359	0.71436
1.56	29	41	0.58571	0.55461	1.56	20	40	0.66667	0.60285	1.56	12	51	0.80952	0.8026	3.11	20	43	0.68254	0.72411	3.11	16	51	0.76119	0.72196	3.11	14	43	0.75439	0.71436
1.565	26	60	0.69767	0.55461	1.565	18	24	0.57143	0.60285	1.565	11	43	0.7963	0.8026	3.12	19	41	0.68333	0.72411	3.12	21	51	0.70833	0.72196	3.12	20	39	0.66102	0.71436
1.57	30	43	0.58904	0.55461	1.57	19	32	0.62745	0.60285	1.57	9	49	0.84483	0.8026	3.13	17	50	0.74627	0.72411	3.13	18	50	0.73529	0.72196	3.13	16	27	0.62791	0.71436
1.575	26	34	0.56667	0.55461	1.575	20	27	0.57447	0.60285	1.575	15	61	0.80263	0.8026	3.14	21	40	0.65574	0.72411	3.14	18	53	0.74648	0.72196	3.14	26	38	0.59375	0.71436
1.58	31	52	0.62651	0.55461	1.58	16	23	0.58974	0.60285	1.58	17	47	0.73438	0.8026	3.15	16	52	0.76471	0.72411	3.15	18	52	0.74286	0.72196	3.15	20	28	0.58333	0.71436
1.585	35	55	0.61111	0.55461	1.585	15	24	0.61538	0.60285	1.585	11	37	0.77083	0.8026	3.16	28	39	0.58209	0.72411	3.16	24	65	0.73034	0.72196	3.16	22	45	0.67164	0.71436
1.59	39	46	0.54118	0.55461	1.59	21	36	0.63158	0.60285	1.59	7	38	0.84444	0.8026	3.17	14	46	0.76667	0.72411	3.17	26	43	0.62319	0.72196	3.17	25	44	0.63768	0.71436
1.595	35	26	0.42623	0.55461	1.595	9	32	0.78049	0.81062	1.595	13	55	0.80882	0.8026	3.18	13	51	0.79688	0.72411	3.18	14	46	0.76667	0.72196	3.18	13	41	0.75926	0.71436
1.6	44	43	0.49425	0.55461	1.6	10	52	0.83871	0.81062	1.6	12	47	0.79661	0.8026	3.19	17	55	0.76389	0.72411	3.19	19	49	0.72059	0.72196	3.19	18	37	0.67273	0.71436
1.605	36	44	0.55	0.55461	1.605	12	45	0.78947	0.81062	1.605	13	38	0.7451	0.8026	3.2	26	49	0.65333	0.72411	3.2	29	62	0.68132	0.72196	3.2	14	43	0.75439	0.71436
1.61	37	57	0.60638	0.55461	1.61	14	49	0.77778	0.81062	1.61	16	48	0.75	0.8026	3.21	21	44	0.67692	0.72411	3.21	20	53	0.72603	0.72196	3.21	12	42	0.77778	0.71436
1.615	31	40	0.56338	0.55461	1.615	5	44	0.89796	0.81062	1.615	4	46	0.92	0.8026	3.22	20	51	0.71831	0.72411	3.22	20	51	0.71831	0.72196	3.22	14	46	0.76667	0.71436
1.62	37	42	0.53165	0.55461	1.62	8	41	0.83673	0.81062	1.62	11	38	0.77551	0.8026	3.23	22	47	0.68116	0.72411	3.23	18	72	0.8	0.72196	3.23	14	40	0.74074	0.71436
1.625	35	33	0.48529	0.55461	1.625	8	44	0.84615	0.81062	1.625	18	47	0.72308	0.8026	3.24	22	39	0.63934	0.72411	3.24	12	55	0.8209	0.72196	3.24	15	41	0.73214	0.71436
1.63	45	37	0.45122	0.55461	1.63	7	52	0.88136	0.81062	1.63	14	35	0.71429	0.8026	3.25	20	46	0.69697	0.72411	3.25	31	59	0.65556	0.72196	3.25	20	35	0.63636	0.71436
1.635	35	47	0.57317	0.55461	1.635	7	29	0.80556	0.81062	1.635	13	50	0.79365	0.8026	3.26	21	42	0.66667	0.72411	3.26	24	61	0.71765	0.72196	3.26	19	40	0.67797	0.71436
1.64	39	54	0.58065	0.55461	1.64	22	45	0.67164	0.60285	1.64	12	46	0.7931	0.8026	3.27	19	42	0.68852	0.72411	3.27	19	76	0.8	0.72196	3.27	26	34	0.56667	0.71436
1.645	29	44	0.60274	0.55461	1.645	22	29	0.56863	0.60285	1.645	20	44	0.6875	0.8026	3.28	24	56	0.7	0.72411	3.28	15	51	0.77273	0.72196	3.28	18	52	0.74286	0.71436
1.65	28	33	0.54098	0.55461	1.65	16	32	0.66667	0.60285	1.65	10	47	0.82456	0.8026	3.29	16	48	0.75	0.72411	3.29	12	51	0.80952	0.72196	3.29	26	50	0.65789	0.71436
1.655	38	51	0.57303	0.55461	1.655	27	20	0.42553	0.60285	1.655	9	41	0.82	0.8026	3.3	19	42	0.68852	0.72411	3.3	28	40	0.58824	0.55841	3.3	20	40	0.66667	0.71436
1.66	40	45	0.52941	0.55461	1.66	17	23	0.575	0.60285	1.66	16	53	0.76812	0.8026	3.31	18	47	0.72308	0.72411	3.31	36	36	0.5	0.55841	3.31	14	31	0.68889	0.71436
1.665	17	62	0.78481	0.78221	1.665	14	13	0.48148	0.60285	1.665	12	37	0.7551	0.8026	3.32	14	45	0.76271	0.72411	3.32	32	43	0.57333	0.55841	3.32	12	42	0.77778	0.71436
1.67	15	56	0.78873	0.78221	1.67	25	33	0.56897	0.60285	1.67	9	43	0.82692	0.8026	3.33	15	46	0.7541	0.72411	3.33	37	34	0.47887	0.55841	3.33	18	43	0.70492	0.71436
1.675	14	54	0.79412	0.78221	1.675	13	35	0.72917	0.60285	1.675	12	53	0.81538	0.8026	3.34	11	56	0.83582	0.72411	3.34	31	36	0.53731	0.55841	3.34	16	49	0.75385	0.71436
1.68	18	62	0.775	0.78221	1.68	13	23	0.63889	0.60285	1.68	10	35	0.77778	0.8026	3.35	17	46	0.73016	0.72411	3.35	23	46	0.66667	0.55841	3.35	8	43	0.84314	0.71436
1.685	17	52	0.75362	0.78221	1.685	9	30	0.76923	0.60285	1.685	15	46	0.7541	0.8026	3.36	12	42	0.77778	0.72411	3.36	33	42	0.56	0.55841	3.36	13	55	0.80882	0.71436
1.69	22	58	0.725	0.78221	1.69	16	29	0.64444	0.60285	1.69	22	24	0.52174	0.60789	3.37	17	39	0.69643	0.72411	3.37	25	34	0.57627	0.55841	3.37	18	31	0.63265	0.71436
1.695	16	68	0.80952	0.78221	1.695	21	22	0.51163	0.60285	1.695	21	30	0.58824	0.60789	3.38	16	45	0.7377	0.72411	3.38	34	37	0.52113	0.55841	3.38	11	29	0.725	0.71436
1.7	23	65	0.73864	0.78221	1.7	20	23	0.53488	0.60285	1.7	32	36	0.52941	0.60789	3.39	17	53	0.75714	0.72411	3.39	29	52	0.64198	0.55841	3.39	20	38	0.65517	0.71436
1.705	27	62	0.69663	0.78221	1.705	19	27	0.58696	0.60285	1.705	27	36	0.57143	0.60789	3.4	23	38	0.62295	0.72411	3.4	31	59	0.65556	0.72196	3.4	15	51	0.77273	0.71436
1.71	31	54	0.63529	0.55461	1.71	21	30	0.58824	0.60285	1.71	17	35	0.67308	0.60789	3.41	19	48	0.71642	0.72411	3.41	19	81	0.81	0.72196	3.41	13	43	0.76786	0.71436
1.715	27	36	0.57143	0.55461	1.715	20	39	0.66102	0.60285	1.715	24	35	0.59322	0.60789	3.42	14	46	0.76667	0.72411	3.42	15	49	0.76563	0.72196	3.42	29	36	0.55385	0.71436
1.72	50	45	0.47368	0.55461	1.72	15	30	0.66667	0.60285	1.72	25	32	0.5614	0.60789	3.43	13	41	0.75926	0.72411	3.43	21	46	0.68657	0.72196	3.43	17	33	0.66	0.71436
1.725	41	52	0.55914	0.55461	1.725	21	27	0.5625	0.60285	1.725	18	42	0.7	0.60789	3.44	22	52	0.7027	0.72411	3.44	16	52	0.76471	0.72196	3.44	12	51	0.80952	0.71436
1.73	27	40	0.59701	0.55461	1.73	15	25	0.625	0.60285	1.73	13	47	0.78333	0.60789	3.45	14	42	0.75	0.72411	3.45	17	58	0.77333	0.72196	3.45	20	42	0.67742	0.71436
1.735	38	49	0.56322	0.55461	1.735	21	33	0.61111	0.60285	1.735	22	29	0.56863	0.60789	3.46	20	43	0.68254	0.72411	3.46	22	52	0.7027	0.72196	3.46	19	35	0.64815	0.71436
1.74	29	38	0.56716	0.55461	1.74	20	25	0.55556	0.60285	1.74	26	36	0.58065	0.60789	3.47	19	37	0.66071	0.72411	3.47	21	66	0.75862	0.72196	3.47	10	47	0.82456	0.71436
1.745	42	39	0.48148	0.55461	1.745	18	32	0.64	0.60285	1.745	34	29	0.46032	0.60789	3.48	19	46	0.70769	0.72411	3.48	18	74	0.80435	0.72196	3.48	20	37	0.64912	0.71436
1.75	35	36	0.50704	0.55461	1.75	25	22	0.46809	0.60285	1.75	25	44	0.63768	0.60789	3.49	18	48	0.72727	0.72411	3.49	18	59	0.76623	0.72196	3.49	22	47	0.68116	0.71436
1.755	31	45	0.59211	0.55461	1.755	16	44	0.73333	0.60285	1.755	24	46	0.65714	0.60789	3.5	24	39	0.61905	0.72411	3.5	17	53	0.75714	0.72196	3.5	19	50	0.72464	0.71436
1.76	32	43	0.57333	0.55461	1.76	20	30	0.6	0.60285	1.76	10	41	0.80392	0.60789	3.51	26	39	0.6	0.72411	3.51	14	74	0.84091	0.72196	3.51	24	39	0.61905	0.71436
1.765	31	56	0.64368	0.55461	1.765	24	39	0.61905	0.60285	1.765	20	42	0.67742	0.60789	3.52	10	47	0.82456	0.72411	3.52	17	64	0.79012	0.72196	3.52	11	37	0.77083	0.71436
1.77	35	39	0.52703	0.55461	1.77	16	28	0.63636	0.60285	1.77	21	42	0.66667	0.60789	3.53	15	48	0.7619	0.72411	3.53	20	67	0.77011	0.72196	3.53	23	50	0.68493	0.71436
1.775	25	49	0.66216	0.55461	1.775	21	23	0.52273	0.60285	1.775	27	37	0.57813	0.60789	3.54	11	46	0.80702	0.72411	3.54	18	55	0.75342	0.72196	3.54	17	39	0.69643	0.71436
1.78	30	43	0.58904	0.55461	1.78	21	41	0.66129	0.60285	1.78	18	36	0.66667	0.60789	3.55	24	54	0.69231	0.72411	3.55	16	54	0.77143	0.72196	3.55	15	42	0.73684	0.71436
1.785	30	54	0.64286	0.55461	1.785	15	27	0.64286	0.60285	1.785	19	43	0.69355	0.60789	3.56	6	41	0.87234	0.72411	3.56	21	56	0.72727	0.72196	3.56	25	40	0.61538	0.71436
1.79	37	39	0.51316	0.55461	1.79	26	22	0.45833	0.60285	1.79	16	46	0.74194	0.60789	3.57	13	45	0.77586	0.72411	3.57	24	30	0.55556	0.55841	3.57	16	42	0.72414	0.71436
1.795	45	42	0.48276	0.55461	1.795	19	18	0.48649	0.60285	1.795	16	40	0.71429	0.60789	3.58	21	61	0.7439	0.72411	3.58	45	47	0.51087	0.55841	3.58	20	37	0.64912	0.71436
1.8	36	43	0.5443	0.55461	1.8	18	39	0.68421	0.60285	1.8	17	45	0.72581	0.60789	3.59	15	56	0.78873	0.72411	3.59	27	36	0.57143	0.55841	3.59	9	29	0.76316	0.71436
1.805	33	40	0.54795	0.55461	1.805	23	27	0.54	0.60285	1.805	21	43	0.67188	0.60789	3.6	21	46	0.68657	0.72411	3.6	35	32	0.47761	0.55841	3.6	15	43	0.74138	0.71436
1.81	33	46	0.58228	0.55461	1.81	25	25	0.5	0.60285	1.81	22	25	0.53191	0.60789	3.61	13	37	0.74	0.72411	3.61	32	38	0.54286	0.55841	3.61	18	28	0.6087	0.71436
1.815	29	43	0.59722	0.55461	1.815	19	22	0.53659	0.60285	1.815	29	34	0.53968	0.60789	3.62	21	45	0.68182	0.72411	3.62	36	37	0.50685	0.55841	3.62	29	31	0.51667	0.71436
1.82	26	35	0.57377	0.55461	1.82	23	32	0.58182	0.60285	1.82	22	36	0.62069	0.60789	3.63	19	43	0.69355	0.72411	3.63	34	31	0.47692	0.55841	3.63	14	44	0.75862	0.71436
1.825	25	33	0.56897	0.55461	1.825	19	26	0.57778	0.60285	1.825	28	32	0.53333	0.60789	3.64	13	46	0.77966	0.72411	3.64	24	30	0.55556	0.55841	3.64	16	43	0.72881	0.71436
1.83	39	46	0.54118	0.55461	1.83	11	21	0.65625	0.60285	1.83	21	43	0.67188	0.60789	3.65	23	29	0.55769	0.72411	3.65	34	41	0.54667	0.55841	3.65	12	47	0.79661	0.71436
1.835	27	46	0.63014	0.55461	1.835	15	38	0.71698	0.60285	1.835	21	37	0.63793	0.60789	3.66	18	48	0.72727	0.72411	3.66	22	40	0.64516	0.55841	3.66	21	49	0.7	0.71436
1.84	23	33	0.58929	0.55461	1.84	16	31	0.65957	0.60285	1.84	17	37	0.68519	0.60789	3.67	12	44	0.78571	0.72411	3.67	32	25	0.4386	0.55841	3.67	19	34	0.64151	0.71436
1.845	36	30	0.45455	0.55461	1.845	22	27	0.55102	0.60285	1.845	22	43	0.66154	0.60789	3.68	16	57	0.78082	0.72411	3.68	30	40	0.57143	0.55841	3.68	11	43	0.7963	0.71436
1.85	43	41	0.4881	0.55461	1.85	23	40	0.63492	0.60285	1.85	29	36	0.55385	0.60789	3.69	15	29	0.65909	0.72411	3.69	35	42	0.54545	0.55841	3.69	12	37	0.7551	0.71436
1.855	37	46	0.55422	0.55461	1.855	14	27	0.65854	0.60285	1.855	19	42	0.68852	0.60789	3.7	13	56	0.81159	0.72411	3.7	26	32	0.55172	0.55841	3.7	18	52	0.74286	0.71436
1.86	8	50	0.86207	0.78221	1.86	26	26	0.5	0.60285	1.86	26	31	0.54386	0.60789	3.71	14	40	0.74074	0.72411	3.71	46	43	0.48315	0.55841	3.71	15	48	0.7619	0.71436
1.865	19	76	0.8	0.78221	1.865	23	31	0.57407	0.60285	1.865	13	40	0.75472	0.60789	3.72	16	47	0.74603	0.72411	3.72	35	34	0.49275	0.55841	3.72	21	36	0.63158	0.71436
1.87	12	69	0.85185	0.78221	1.87	13	38	0.7451	0.60285	1.87	18	32	0.64	0.60789	3.73	16	45	0.7377	0.72411	3.73	40	36	0.47368	0.55841	3.73	20	30	0.6	0.71436
1.875	22	59	0.7284	0.78221	1.875	17	29	0.63043	0.60285	1.875	27	31	0.53448	0.60789	3.74	19	45	0.70313	0.72411	3.74	30	38	0.55882	0.55841	3.74	15	48	0.7619	0.71436
1.88	28	57	0.67059	0.55461	1.88	18	22	0.55	0.60285	1.88	16	37	0.69811	0.60789	3.75	21	31	0.59615	0.55561	3.75	31	45	0.59211	0.55841	3.75	11	46	0.80702	0.71436
1.885	38	44	0.53659	0.55461	1.885	26	34	0.56667	0.60285	1.885	18	23	0.56098	0.60789	3.76	29	35	0.54688	0.55561	3.76	33	30	0.47619	0.55841	3.76	12	49	0.80328	0.71436
1.89	36	34	0.48571	0.55461	1.89	19	26	0.57778	0.60285	1.89	24	25	0.5102	0.60789	3.77	30	37	0.55224	0.55561	3.77	36	39	0.52	0.55841	3.77	11	42	0.79245	0.71436
1.895	38	42	0.525	0.55461	1.895	20	27	0.57447	0.60285	1.895	22	39	0.63934	0.60789	3.78	37	48	0.56471	0.55561	3.78	32	36	0.52941	0.55841	3.78	21	25	0.54348	0.71436
1.9	37	43	0.5375	0.55461	1.9	24	37	0.60656	0.60285	1.9	24	38	0.6129	0.60789	3.79	29	36	0.55385	0.55561	3.79	47	32	0.40506	0.55841	3.79	16	53	0.76812	0.71436
1.905	45	33	0.42308	0.55461	1.905	18	33	0.64706	0.60285	1.905	24	37	0.60656	0.60789	3.8	26	37	0.5873	0.55561	3.8	30	37	0.55224	0.55841	3.8	25	30	0.54545	0.71436
1.91	36	40	0.52632	0.55461	1.91	17	29	0.63043	0.60285	1.91	27	30	0.52632	0.60789	3.81	26	28	0.51852	0.55561	3.81	28	27	0.49091	0.55841	3.81	29	35	0.54688	0.71436
1.915	44	40	0.47619	0.55461	1.915	23	24	0.51064	0.60285	1.915	35	39	0.52703	0.60789	3.82	25	35	0.58333	0.55561	3.82	38	31	0.44928	0.55841	3.82	11	45	0.80357	0.71436
					1.92	18	29	0.61702	0.60285	1.92	24	31	0.56364	0.60789	3.83	28	27	0.49091	0.55561	3.83	28	25	0.4717	0.55841	3.83	11	41	0.78846	0.71436
					1.925	16	28	0.63636	0.60285	1.925	30	35	0.53846	0.60789	3.84	33	37	0.52857	0.55561	3.84	20	60	0.75	0.72196	3.84	21	28	0.57143	0.71436
					1.93	18	19	0.51351	0.60285	1.93	23	42	0.64615	0.60789	3.85	24	41	0.63077	0.55561	3.85	14	67	0.82716	0.72196	3.85	17	41	0.7069	0.71436
					1.935	17	31	0.64583	0.60285	1.935	36	40	0.52632	0.60789	3.86	29	29	0.5	0.55561	3.86	14	60	0.81081	0.72196	3.86	9	32	0.78049	0.71436
					1.94	22	21	0.48837	0.60285	1.94	24	33	0.57895	0.60789	3.87	35	39	0.52703	0.55561	3.87	22	52	0.7027	0.72196	3.87	13	36	0.73469	0.71436
					1.945	21	29	0.58	0.60285	1.945	26	42	0.61765	0.60789	3.88	36	35	0.49296	0.55561	3.88	26	46	0.63889	0.55841	3.88	9	51	0.85	0.71436
					1.95	21	17	0.44737	0.60285	1.95	20	42	0.67742	0.60789	3.89	23	26	0.53061	0.55561	3.89	27	42	0.6087	0.55841	3.89	20	42	0.67742	0.71436
					1.955	16	43	0.72881	0.81062	1.955	13	40	0.75472	0.60789	3.9	24	48	0.66667	0.72411	3.9	26	29	0.52727	0.55841	3.9	17	41	0.7069	0.71436
					1.96	5	50	0.90909	0.81062	1.96	13	54	0.80597	0.60789	3.91	12	37	0.7551	0.72411	3.91	32	30	0.48387	0.55841	3.91	20	45	0.69231	0.71436
					1.965	13	45	0.77586	0.81062	1.965	23	45	0.66176	0.60789	3.92	24	51	0.68	0.72411	3.92	32	31	0.49206	0.55841	3.92	20	38	0.65517	0.71436
					1.97	6	50	0.89286	0.81062	1.97	18	38	0.67857	0.60789	3.93	10	40	0.8	0.72411	3.93	26	41	0.61194	0.55841	3.93	15	45	0.75	0.71436
					1.975	6	47	0.88679	0.81062	1.975	35	39	0.52703	0.60789	3.94	21	46	0.68657	0.72411	3.94	35	40	0.53333	0.55841	3.94	18	47	0.72308	0.71436
					1.98	10	41	0.80392	0.81062	1.98	25	23	0.47917	0.60789	3.95	14	42	0.75	0.72411	3.95	22	37	0.62712	0.55841	3.95	14	35	0.71429	0.71436
					1.985	9	49	0.84483	0.81062	1.985	33	34	0.50746	0.60789	3.96	18	42	0.7	0.72411	3.96	21	37	0.63793	0.55841	3.96	13	32	0.71111	0.71436
					1.99	14	67	0.82716	0.81062	1.99	22	31	0.58491	0.60789	3.97	16	57	0.78082	0.72411	3.97	19	60	0.75949	0.55841	3.97	16	41	0.7193	0.71436
					1.995	5	65	0.92857	0.81062	1.995	29	30	0.50847	0.60789	3.98	22	41	0.65079	0.72411	3.98	28	46	0.62162	0.55841	3.98	18	33	0.64706	0.71436
					2	8	39	0.82979	0.81062	2	27	40	0.59701	0.60789	3.99	19	47	0.71212	0.72411	3.99	29	37	0.56061	0.55841	3.99	15	41	0.73214	0.71436
					2.005	5	41	0.8913	0.81062	2.005	12	45	0.78947	0.8026	4	9	57	0.86364	0.72411	4	21	44	0.67692	0.55841	4	21	36	0.63158	0.71436
					2.01	18	48	0.72727	0.81062	2.01	9	53	0.85484	0.8026	4.01	22	45	0.67164	0.72411	4.01	22	40	0.64516	0.55841	4.01	13	38	0.7451	0.71436
					2.015	7	44	0.86275	0.81062	2.015	14	55	0.7971	0.8026	4.02	24	54	0.69231	0.72411	4.02	28	23	0.45098	0.55841	4.02	22	42	0.65625	0.71436
					2.02	15	26	0.63415	0.60285	2.02	9	62	0.87324	0.8026	4.03	24	43	0.64179	0.72411	4.03	30	42	0.58333	0.55841	4.03	15	37	0.71154	0.71436
					2.025	15	24	0.61538	0.60285	2.025	15	42	0.73684	0.8026	4.04	18	51	0.73913	0.72411	4.04	24	42	0.63636	0.55841	4.04	26	27	0.50943	0.56487
					2.03	17	25	0.59524	0.60285	2.03	13	57	0.81429	0.8026	4.05	12	36	0.75	0.72411	4.05	31	37	0.54412	0.55841	4.05	19	33	0.63462	0.56487
					2.035	17	28	0.62222	0.60285	2.035	12	68	0.85	0.8026	4.06	14	46	0.76667	0.72411	4.06	26	38	0.59375	0.55841	4.06	19	34	0.64151	0.56487
					2.04	18	35	0.66038	0.60285	2.04	9	45	0.83333	0.8026	4.07	14	40	0.74074	0.72411	4.07	24	38	0.6129	0.55841	4.07	18	37	0.67273	0.56487
					2.045	23	24	0.51064	0.60285	2.045	11	36	0.76596	0.8026	4.08	15	55	0.78571	0.72411	4.08	23	39	0.62903	0.55841	4.08	22	41	0.65079	0.56487
					2.05	19	21	0.525	0.60285	2.05	6	45	0.88235	0.8026	4.09	19	49	0.72059	0.72411	4.09	32	48	0.6	0.55841	4.09	37	27	0.42188	0.56487
					2.055	18	32	0.64	0.60285	2.055	13	45	0.77586	0.8026	4.1	22	41	0.65079	0.72411	4.1	37	51	0.57955	0.55841	4.1	18	37	0.67273	0.56487
					2.06	21	19	0.475	0.60285	2.06	11	42	0.79245	0.8026	4.11	16	49	0.75385	0.72411	4.11	35	49	0.58333	0.55841	4.11	19	38	0.66667	0.56487
					2.065	13	33	0.71739	0.60285	2.065	5	44	0.89796	0.8026	4.12	20	52	0.72222	0.72411	4.12	30	60	0.66667	0.55841	4.12	24	29	0.54717	0.56487
					2.07	16	30	0.65217	0.60285	2.07	15	48	0.7619	0.8026	4.13	9	51	0.85	0.72411	4.13	27	26	0.49057	0.55841	4.13	30	27	0.47368	0.56487
					2.075	21	29	0.58	0.60285	2.075	9	34	0.7907	0.8026	4.14	19	57	0.75	0.72411	4.14	29	32	0.52459	0.55841	4.14	24	27	0.52941	0.56487
					2.08	20	26	0.56522	0.60285	2.08	12	41	0.77358	0.8026	4.15	21	52	0.71233	0.72411	4.15	32	42	0.56757	0.55841	4.15	23	39	0.62903	0.56487
					2.085	25	26	0.5098	0.60285	2.085	13	39	0.75	0.8026	4.16	26	58	0.69048	0.72411	4.16	25	45	0.64286	0.55841	4.16	25	34	0.57627	0.56487
					2.09	27	30	0.52632	0.60285	2.09	13	52	0.8	0.8026	4.17	16	50	0.75758	0.72411	4.17	31	36	0.53731	0.55841	4.17	24	51	0.68	0.71436
					2.095	8	32	0.8	0.60285	2.095	11	50	0.81967	0.8026	4.18	22	39	0.63934	0.55561	4.18	23	31	0.57407	0.55841	4.18	18	50	0.73529	0.71436
					2.1	16	30	0.65217	0.60285	2.1	14	64	0.82051	0.8026	4.19	30	38	0.55882	0.55561	4.19	23	27	0.54	0.55841	4.19	17	53	0.75714	0.71436
					2.105	13	36	0.73469	0.60285	2.105	11	49	0.81667	0.8026	4.2	35	46	0.5679	0.55561	4.2	28	41	0.5942	0.55841	4.2	16	42	0.72414	0.71436
					2.11	20	23	0.53488	0.60285	2.11	13	52	0.8	0.8026	4.21	36	35	0.49296	0.55561	4.21	32	34	0.51515	0.55841	4.21	24	51	0.68	0.71436
					2.115	19	24	0.55814	0.60285	2.115	9	54	0.85714	0.8026	4.22	27	49	0.64474	0.55561	4.22	31	29	0.48333	0.55841	4.22	19	29	0.60417	0.71436
					2.12	22	34	0.60714	0.60285	2.12	12	61	0.83562	0.8026	4.23	25	42	0.62687	0.55561	4.23	22	49	0.69014	0.72196	4.23	13	43	0.76786	0.71436
					2.125	14	31	0.68889	0.60285	2.125	22	51	0.69863	0.60789	4.24	17	45	0.72581	0.55561	4.24	20	53	0.72603	0.72196	4.24	29	40	0.57971	0.56487
					2.13	19	30	0.61224	0.60285	2.13	24	21	0.46667	0.60789	4.25	21	35	0.625	0.55561	4.25	10	41	0.80392	0.72196	4.25	27	38	0.58462	0.56487
					2.135	16	23	0.58974	0.60285	2.135	17	34	0.66667	0.60789	4.26	34	35	0.50725	0.55561	4.26	17	51	0.75	0.72196	4.26	30	28	0.48276	0.56487
					2.14	17	17	0.5	0.60285	2.14	27	26	0.49057	0.60789	4.27	25	36	0.59016	0.55561	4.27	18	73	0.8022	0.72196	4.27	31	21	0.40385	0.56487
					2.145	17	27	0.61364	0.60285	2.145	12	36	0.75	0.60789	4.28	32	26	0.44828	0.55561	4.28	13	54	0.80597	0.72196	4.28	28	32	0.53333	0.56487
					2.15	27	26	0.49057	0.60285	2.15	18	38	0.67857	0.60789	4.29	31	35	0.5303	0.55561	4.29	23	51	0.68919	0.72196	4.29	23	30	0.56604	0.56487
					2.155	19	31	0.62	0.60285	2.155	25	26	0.5098	0.60789	4.3	25	43	0.63235	0.55561	4.3	15	59	0.7973	0.72196	4.3	31	28	0.47458	0.56487
					2.16	11	27	0.71053	0.60285	2.16	20	26	0.56522	0.60789	4.31	21	40	0.65574	0.55561	4.31	23	59	0.71951	0.72196	4.31	25	33	0.56897	0.56487
					2.165	13	27	0.675	0.60285	2.165	25	45	0.64286	0.60789	4.32	24	37	0.60656	0.55561	4.32	34	28	0.45161	0.55841	4.32	18	35	0.66038	0.56487
					2.17	24	38	0.6129	0.60285	2.17	25	46	0.64789	0.60789	4.33	32	39	0.5493	0.55561	4.33	37	35	0.48611	0.55841	4.33	25	34	0.57627	0.56487
					2.175	20	22	0.52381	0.60285	2.175	22	44	0.66667	0.60789	4.34	33	27	0.45	0.55561	4.34	29	24	0.45283	0.55841	4.34	29	18	0.38298	0.56487
					2.18	15	23	0.60526	0.60285	2.18	21	39	0.65	0.60789	4.35	41	35	0.46053	0.55561	4.35	20	39	0.66102	0.55841	4.35	32	18	0.36	0.56487
					2.185	24	30	0.55556	0.60285	2.185	19	33	0.63462	0.60789	4.36	25	32	0.5614	0.55561	4.36	39	30	0.43478	0.55841	4.36	26	32	0.55172	0.56487
					2.19	15	26	0.63415	0.60285	2.19	17	36	0.67925	0.60789	4.37	23	40	0.63492	0.55561	4.37	42	37	0.46835	0.55841	4.37	16	42	0.72414	0.71436
					2.195	17	20	0.54054	0.60285	2.195	24	32	0.57143	0.60789	4.38	16	43	0.72881	0.72411	4.38	24	28	0.53846	0.55841	4.38	11	29	0.725	0.71436
					2.2	20	40	0.66667	0.60285	2.2	21	41	0.66129	0.60789	4.39	18	52	0.74286	0.72411	4.39	29	37	0.56061	0.55841	4.39	12	31	0.72093	0.71436
					2.205	16	26	0.61905	0.60285	2.205	24	41	0.63077	0.60789	4.4	25	63	0.71591	0.72411	4.4	23	48	0.67606	0.55841	4.4	21	53	0.71622	0.71436
					2.21	18	20	0.52632	0.60285	2.21	16	28	0.63636	0.60789	4.41	14	31	0.68889	0.72411	4.41	29	46	0.61333	0.55841	4.41	10	42	0.80769	0.71436
					2.215	18	31	0.63265	0.60285	2.215	28	38	0.57576	0.60789	4.42	26	29	0.52727	0.55561	4.42	36	28	0.4375	0.55841	4.42	11	34	0.75556	0.71436
					2.22	17	26	0.60465	0.60285	2.22	25	28	0.5283	0.60789	4.43	31	25	0.44643	0.55561	4.43	34	36	0.51429	0.55841	4.43	23	45	0.66176	0.71436
					2.225	23	23	0.5	0.60285	2.225	13	35	0.72917	0.60789	4.44	42	42	0.5	0.55561	4.44	29	34	0.53968	0.55841	4.44	10	40	0.8	0.71436
					2.23	22	24	0.52174	0.60285	2.23	24	34	0.58621	0.60789	4.45	30	31	0.5082	0.55561	4.45	36	34	0.48571	0.55841	4.45	19	43	0.69355	0.71436
					2.235	26	36	0.58065	0.60285	2.235	19	21	0.525	0.60789	4.46	35	39	0.52703	0.55561	4.46	22	76	0.77551	0.72196	4.46	32	37	0.53623	0.71436
					2.24	16	30	0.65217	0.60285	2.24	20	33	0.62264	0.60789	4.47	35	42	0.54545	0.55561	4.47	24	62	0.72093	0.72196	4.47	21	43	0.67188	0.71436
					2.245	15	31	0.67391	0.60285	2.245	22	41	0.65079	0.60789	4.48	24	38	0.6129	0.55561	4.48	22	49	0.69014	0.72196	4.48	8	52	0.86667	0.71436
					2.25	17	38	0.69091	0.60285	2.25	23	24	0.51064	0.60789	4.49	15	43	0.74138	0.55561	4.49	20	43	0.68254	0.72196	4.49	20	45	0.69231	0.71436
					2.255	16	27	0.62791	0.60285	2.255	19	36	0.65455	0.60789	4.5	24	51	0.68	0.55561	4.5	28	60	0.68182	0.72196	4.5	25	40	0.61538	0.71436
					2.26	10	34	0.77273	0.60285	2.26	30	47	0.61039	0.60789	4.51	31	30	0.4918	0.55561	4.51	12	74	0.86047	0.72196	4.51	13	43	0.76786	0.71436
					2.265	16	22	0.57895	0.60285	2.265	17	41	0.7069	0.60789	4.52	22	36	0.62069	0.55561	4.52	28	53	0.65432	0.72196	4.52	13	52	0.8	0.71436
					2.27	18	28	0.6087	0.60285	2.27	21	30	0.58824	0.60789	4.53	22	38	0.63333	0.55561	4.53	19	66	0.77647	0.72196	4.53	15	45	0.75	0.71436
					2.275	20	18	0.47368	0.60285	2.275	26	32	0.55172	0.60789	4.54	26	32	0.55172	0.55561	4.54	20	56	0.73684	0.72196	4.54	21	47	0.69118	0.71436
					2.28	15	31	0.67391	0.60285	2.28	19	36	0.65455	0.60789	4.55	26	33	0.55932	0.55561	4.55	13	49	0.79032	0.72196	4.55	23	41	0.64063	0.71436
					2.285	18	30	0.625	0.60285	2.285	26	32	0.55172	0.60789	4.56	31	31	0.5	0.55561	4.56	16	43	0.72881	0.72196	4.56	13	38	0.7451	0.71436
					2.29	18	41	0.69492	0.60285	2.29	20	28	0.58333	0.60789	4.57	31	50	0.61728	0.55561	4.57	21	41	0.66129	0.72196	4.57	22	35	0.61404	0.71436
					2.295	14	29	0.67442	0.60285	2.295	29	36	0.55385	0.60789	4.58	26	37	0.5873	0.55561	4.58	21	58	0.73418	0.72196	4.58	12	43	0.78182	0.71436
					2.3	21	30	0.58824	0.60285	2.3	30	40	0.57143	0.60789	4.59	24	28	0.53846	0.55561	4.59	22	46	0.67647	0.72196	4.59	18	33	0.64706	0.71436
					2.305	18	25	0.5814	0.60285	2.305	20	35	0.63636	0.60789	4.6	23	47	0.67143	0.55561	4.6	25	57	0.69512	0.72196	4.6	18	58	0.76316	0.71436
					2.31	15	21	0.58333	0.60285	2.31	23	29	0.55769	0.60789	4.61	19	44	0.69841	0.55561	4.61	20	64	0.7619	0.72196	4.61	16	36	0.69231	0.71436
					2.315	14	30	0.68182	0.60285	2.315	17	33	0.66	0.60789	4.62	22	29	0.56863	0.55561	4.62	22	64	0.74419	0.72196	4.62	15	36	0.70588	0.71436
					2.32	17	38	0.69091	0.60285	2.32	20	48	0.70588	0.60789	4.63	32	38	0.54286	0.55561	4.63	18	48	0.72727	0.72196	4.63	11	41	0.78846	0.71436
					2.325	24	37	0.60656	0.60285	2.325	25	34	0.57627	0.60789	4.64	38	28	0.42424	0.55561	4.64	16	57	0.78082	0.72196	4.64	13	41	0.75926	0.71436
					2.33	20	22	0.52381	0.60285	2.33	16	40	0.71429	0.60789	4.65	36	35	0.49296	0.55561	4.65	11	68	0.86076	0.72196	4.65	15	46	0.7541	0.71436
					2.335	5	16	0.7619	0.60285	2.335	21	40	0.65574	0.60789	4.66	22	42	0.65625	0.55561	4.66	16	72	0.81818	0.72196	4.66	21	41	0.66129	0.71436
					2.34	14	27	0.65854	0.60285	2.34	25	24	0.4898	0.60789	4.67	34	35	0.50725	0.55561	4.67	24	57	0.7037	0.72196	4.67	28	31	0.52542	0.71436
					2.345	17	29	0.63043	0.60285	2.345	20	31	0.60784	0.60789	4.68	24	22	0.47826	0.55561	4.68	18	45	0.71429	0.72196	4.68	9	47	0.83929	0.71436
					2.35	22	27	0.55102	0.60285	2.35	26	36	0.58065	0.60789	4.69	29	24	0.45283	0.55561	4.69	22	61	0.73494	0.72196	4.69	19	47	0.71212	0.71436
					2.355	20	24	0.54545	0.60285	2.355	21	47	0.69118	0.60789	4.7	36	41	0.53247	0.55561	4.7	19	59	0.75641	0.72196	4.7	23	28	0.54902	0.71436
					2.36	16	23	0.58974	0.60285	2.36	28	30	0.51724	0.60789	4.71	30	40	0.57143	0.55561	4.71	27	50	0.64935	0.72196	4.71	16	38	0.7037	0.71436
					2.365	19	31	0.62	0.60285	2.365	21	35	0.625	0.60789	4.72	33	30	0.47619	0.55561	4.72	21	50	0.70423	0.72196	4.72	17	33	0.66	0.71436
					2.37	18	29	0.61702	0.60285	2.37	28	34	0.54839	0.60789	4.73	27	33	0.55	0.55561	4.73	23	62	0.72941	0.72196	4.73	18	43	0.70492	0.71436
					2.375	33	35	0.51471	0.60285	2.375	31	32	0.50794	0.60789	4.74	40	32	0.44444	0.55561	4.74	24	49	0.67123	0.72196	4.74	21	29	0.58	0.71436
					2.38	22	29	0.56863	0.60285	2.38	29	36	0.55385	0.60789	4.75	32	26	0.44828	0.55561	4.75	16	54	0.77143	0.72196	4.75	15	34	0.69388	0.71436
					2.385	16	21	0.56757	0.60285	2.385	30	31	0.5082	0.60789	4.76	30	31	0.5082	0.55561	4.76	19	65	0.77381	0.72196	4.76	11	42	0.79245	0.71436
					2.39	14	28	0.66667	0.60285	2.39	27	43	0.61429	0.60789	4.77	25	36	0.59016	0.55561	4.77	22	48	0.68571	0.72196	4.77	17	39	0.69643	0.71436
					2.395	18	27	0.6	0.60285	2.395	26	37	0.5873	0.60789	4.78	33	47	0.5875	0.55561	4.78	25	57	0.69512	0.72196	4.78	19	36	0.65455	0.71436
					2.4	10	36	0.78261	0.60285	2.4	19	26	0.57778	0.60789	4.79	26	36	0.58065	0.55561	4.79	19	45	0.70313	0.72196	4.79	28	39	0.58209	0.71436
										2.405	30	33	0.52381	0.60789	4.8	32	28	0.46667	0.55561	4.8	19	61	0.7625	0.72196	4.8	17	44	0.72131	0.71436
										2.41	14	36	0.72	0.60789	4.81	41	27	0.39706	0.55561	4.81	25	59	0.70238	0.72196	4.81	17	45	0.72581	0.71436
										2.415	18	41	0.69492	0.60789	4.82	23	29	0.55769	0.55561	4.82	24	72	0.75	0.72196	4.82	18	49	0.73134	0.71436
										2.42	12	31	0.72093	0.60789	4.83	24	46	0.65714	0.55561	4.83	30	53	0.63855	0.72196	4.83	21	49	0.7	0.71436
										2.425	16	38	0.7037	0.60789	4.84	24	37	0.60656	0.55561	4.84	27	56	0.6747	0.72196	4.84	14	48	0.77419	0.71436
										2.43	22	28	0.56	0.60789	4.85	31	42	0.57534	0.55561	4.85	20	72	0.78261	0.72196	4.85	19	49	0.72059	0.71436
										2.435	26	37	0.5873	0.60789	4.86	33	30	0.47619	0.55561	4.86	26	73	0.73737	0.72196	4.86	15	40	0.72727	0.71436
										2.44	27	37	0.57813	0.60789	4.87	26	43	0.62319	0.55561	4.87	26	53	0.67089	0.72196	4.87	14	41	0.74545	0.71436
										2.445	16	41	0.7193	0.60789	4.88	34	35	0.50725	0.55561	4.88	21	35	0.625	0.72196	4.88	17	32	0.65306	0.71436
										2.45	13	36	0.73469	0.60789	4.89	26	27	0.50943	0.55561	4.89	18	46	0.71875	0.72196	4.89	17	37	0.68519	0.71436
										2.455	13	28	0.68293	0.60789	4.9	36	33	0.47826	0.55561	4.9	14	58	0.80556	0.72196	4.9	14	36	0.72	0.71436
										2.46	25	33	0.56897	0.60789	4.91	22	30	0.57692	0.55561	4.91	28	41	0.5942	0.72196	4.91	16	43	0.72881	0.71436
										2.465	18	31	0.63265	0.60789	4.92	37	31	0.45588	0.55561	4.92	20	50	0.71429	0.72196	4.92	20	38	0.65517	0.71436
										2.47	18	36	0.66667	0.60789	4.93	20	37	0.64912	0.55561	4.93	26	57	0.68675	0.72196	4.93	14	41	0.74545	0.71436
										2.475	19	32	0.62745	0.60789	4.94	23	35	0.60345	0.55561	4.94	16	51	0.76119	0.72196	4.94	11	35	0.76087	0.71436
										2.48	24	29	0.54717	0.60789	4.95	19	43	0.69355	0.72411	4.95	18	46	0.71875	0.72196	4.95	13	29	0.69048	0.71436
										2.485	22	21	0.48837	0.60789	4.96	25	42	0.62687	0.72411	4.96	27	58	0.68235	0.72196	4.96	20	57	0.74026	0.71436
										2.49	20	30	0.6	0.60789	4.97	26	41	0.61194	0.72411	4.97	28	49	0.63636	0.72196	4.97	13	48	0.78689	0.71436
										2.495	18	32	0.64	0.60789	4.98	10	54	0.84375	0.72411	4.98	25	50	0.66667	0.72196	4.98	9	45	0.83333	0.71436
										2.5	19	34	0.64151	0.60789	4.99	14	38	0.73077	0.72411	4.99	18	51	0.73913	0.72196	4.99	20	39	0.66102	0.71436
										2.505	22	38	0.63333	0.60789	5	10	50	0.83333	0.72411	5	21	54	0.72	0.72196	5	13	39	0.75	0.71436
										2.51	15	32	0.68085	0.60789	5.01	20	52	0.72222	0.72411	5.01	22	46	0.67647	0.72196	5.01	8	40	0.83333	0.71436
										2.515	22	30	0.57692	0.60789	5.02	24	30	0.55556	0.72411	5.02	20	43	0.68254	0.72196	5.02	11	35	0.76087	0.71436
										2.52	10	41	0.80392	0.8026	5.03	18	45	0.71429	0.72411	5.03	29	47	0.61842	0.72196	5.03	23	36	0.61017	0.71436
										2.525	9	56	0.86154	0.8026	5.04	17	50	0.74627	0.72411	5.04	17	58	0.77333	0.72196	5.04	18	25	0.5814	0.71436
										2.53	21	39	0.65	0.8026	5.05	18	47	0.72308	0.72411	5.05	16	58	0.78378	0.72196	5.05	9	43	0.82692	0.71436
										2.535	8	45	0.84906	0.8026	5.06	14	47	0.77049	0.72411	5.06	28	56	0.66667	0.72196	5.06	22	33	0.6	0.71436
										2.54	10	48	0.82759	0.8026	5.07	21	51	0.70833	0.72411	5.07	24	55	0.6962	0.72196	5.07	22	37	0.62712	0.71436
										2.545	11	59	0.84286	0.8026	5.08	21	50	0.70423	0.72411	5.08	28	57	0.67059	0.72196	5.08	16	41	0.7193	0.71436
										2.55	8	48	0.85714	0.8026	5.09	13	47	0.78333	0.72411	5.09	25	66	0.72527	0.72196	5.09	17	40	0.70175	0.71436
										2.555	17	41	0.7069	0.8026	5.1	19	48	0.71642	0.72411	5.1	19	60	0.75949	0.72196	5.1	20	42	0.67742	0.71436
										2.56	9	48	0.84211	0.8026	5.11	24	58	0.70732	0.72411	5.11	24	59	0.71084	0.72196	5.11	14	39	0.73585	0.71436
										2.565	12	49	0.80328	0.8026	5.12	11	37	0.77083	0.72411	5.12	20	43	0.68254	0.72196	5.12	11	33	0.75	0.71436
										2.57	13	54	0.80597	0.8026	5.13	15	42	0.73684	0.72411	5.13	15	49	0.76563	0.72196	5.13	20	41	0.67213	0.71436
										2.575	13	41	0.75926	0.8026	5.14	18	48	0.72727	0.72411	5.14	14	57	0.80282	0.72196	5.14	16	37	0.69811	0.71436
										2.58	21	48	0.69565	0.8026	5.15	21	59	0.7375	0.72411	5.15	29	52	0.64198	0.72196	5.15	11	45	0.80357	0.71436
										2.585	15	46	0.7541	0.8026	5.16	24	50	0.67568	0.72411	5.16	21	53	0.71622	0.72196	5.16	16	42	0.72414	0.71436
										2.59	7	45	0.86538	0.8026	5.17	17	69	0.80233	0.72411	5.17	18	44	0.70968	0.72196	5.17	14	38	0.73077	0.71436
										2.595	13	38	0.7451	0.8026	5.18	14	41	0.74545	0.72411	5.18	28	68	0.70833	0.72196	5.18	8	39	0.82979	0.71436
										2.6	9	51	0.85	0.8026	5.19	30	36	0.54545	0.72411	5.19	28	53	0.65432	0.72196	5.19	23	40	0.63492	0.71436
										2.605	10	47	0.82456	0.8026	5.2	28	41	0.5942	0.72411	5.2	20	54	0.72973	0.72196	5.2	11	37	0.77083	0.71436
										2.61	14	65	0.82278	0.8026	5.21	19	52	0.73239	0.72411	5.21	20	46	0.69697	0.72196	5.21	19	33	0.63462	0.71436
										2.615	13	41	0.75926	0.8026	5.22	20	50	0.71429	0.72411	5.22	16	59	0.78667	0.72196	5.22	27	35	0.56452	0.71436
										2.62	8	49	0.85965	0.8026	5.23	22	41	0.65079	0.72411	5.23	32	42	0.56757	0.72196	5.23	17	34	0.66667	0.71436
										2.625	9	46	0.83636	0.8026	5.24	24	47	0.66197	0.72411	5.24	19	58	0.75325	0.72196	5.24	15	41	0.73214	0.71436
										2.63	12	55	0.8209	0.8026	5.25	27	45	0.625	0.72411	5.25	14	58	0.80556	0.72196	5.25	17	40	0.70175	0.71436
										2.635	14	44	0.75862	0.8026	5.26	18	41	0.69492	0.72411	5.26	19	49	0.72059	0.72196	5.26	23	45	0.66176	0.71436
										2.64	13	45	0.77586	0.8026	5.27	14	40	0.74074	0.72411	5.27	28	52	0.65	0.72196	5.27	17	56	0.76712	0.71436
										2.645	11	58	0.84058	0.8026	5.28	13	47	0.78333	0.72411	5.28	18	56	0.75676	0.72196	5.28	21	33	0.61111	0.71436
										2.65	12	58	0.82857	0.8026	5.29	17	43	0.71667	0.72411	5.29	23	40	0.63492	0.72196	5.29	20	46	0.69697	0.71436
										2.655	9	61	0.87143	0.8026	5.3	19	63	0.76829	0.72411	5.3	12	47	0.79661	0.72196	5.3	14	48	0.77419	0.71436
										2.66	11	52	0.8254	0.8026	5.31	21	43	0.67188	0.72411	5.31	15	53	0.77941	0.72196	5.31	16	32	0.66667	0.71436
										2.665	15	51	0.77273	0.8026	5.32	16	49	0.75385	0.72411	5.32	16	56	0.77778	0.72196	5.32	15	39	0.72222	0.71436
										2.67	18	44	0.70968	0.8026	5.33	21	38	0.64407	0.72411	5.33	13	59	0.81944	0.72196	5.33	14	29	0.67442	0.71436
										2.675	15	51	0.77273	0.8026	5.34	19	38	0.66667	0.72411	5.34	21	52	0.71233	0.72196	5.34	15	41	0.73214	0.71436
										2.68	15	47	0.75806	0.8026	5.35	28	53	0.65432	0.72411	5.35	19	58	0.75325	0.72196	5.35	16	36	0.69231	0.71436
										2.685	6	51	0.89474	0.8026	5.36	33	29	0.46774	0.55561	5.36	17	54	0.76056	0.72196	5.36	23	26	0.53061	0.56487
										2.69	9	48	0.84211	0.8026	5.37	18	42	0.7	0.55561	5.37	16	60	0.78947	0.72196	5.37	28	29	0.50877	0.56487
										2.695	11	52	0.8254	0.8026	5.38	29	37	0.56061	0.55561	5.38	20	54	0.72973	0.72196	5.38	33	26	0.44068	0.56487
										2.7	12	39	0.76471	0.8026	5.39	35	39	0.52703	0.55561	5.39	20	43	0.68254	0.72196	5.39	35	27	0.43548	0.56487
										2.705	12	54	0.81818	0.8026	5.4	28	44	0.61111	0.55561	5.4	18	48	0.72727	0.72196	5.4	18	35	0.66038	0.56487
										2.71	6	43	0.87755	0.8026	5.41	36	38	0.51351	0.55561	5.41	21	47	0.69118	0.72196	5.41	28	33	0.54098	0.56487
										2.715	9	61	0.87143	0.8026	5.42	25	40	0.61538	0.55561	5.42	23	57	0.7125	0.72196	5.42	31	32	0.50794	0.56487
										2.72	16	29	0.64444	0.8026	5.43	31	24	0.43636	0.55561	5.43	17	65	0.79268	0.72196	5.43	25	26	0.5098	0.56487
										2.725	12	65	0.84416	0.8026	5.44	28	47	0.62667	0.55561	5.44	25	50	0.66667	0.72196	5.44	32	25	0.4386	0.56487
										2.73	13	59	0.81944	0.8026	5.45	25	42	0.62687	0.55561	5.45	21	45	0.68182	0.72196	5.45	26	29	0.52727	0.56487
										2.735	10	44	0.81481	0.8026	5.46	23	38	0.62295	0.55561	5.46	29	51	0.6375	0.72196	5.46	40	27	0.40299	0.56487
										2.74	10	41	0.80392	0.8026	5.47	19	37	0.66071	0.55561	5.47	24	57	0.7037	0.72196	5.47	37	27	0.42188	0.56487
										2.745	9	53	0.85484	0.8026	5.48	27	27	0.5	0.55561						5.48	21	25	0.54348	0.56487
										2.75	8	38	0.82609	0.8026	5.49	39	39	0.5	0.55561						5.49	18	40	0.68966	0.56487
										2.755	8	42	0.84	0.8026	5.5	29	40	0.57971	0.55561						5.5	24	43	0.64179	0.56487
										2.76	12	44	0.78571	0.8026	5.51	30	39	0.56522	0.55561						5.51	22	25	0.53191	0.56487
										2.765	2	41	0.95349	0.8026	5.52	24	22	0.47826	0.55561						5.52	23	24	0.51064	0.56487
										2.77	14	55	0.7971	0.8026	5.53	18	38	0.67857	0.55561						5.53	20	25	0.55556	0.56487
										2.775	11	44	0.8	0.8026	5.54	28	33	0.54098	0.55561						5.54	25	37	0.59677	0.56487
										2.78	10	35	0.77778	0.8026	5.55	35	30	0.46154	0.55561						5.55	19	44	0.69841	0.56487
										2.785	9	38	0.80851	0.8026	5.56	30	37	0.55224	0.55561						5.56	26	36	0.58065	0.56487
										2.79	6	42	0.875	0.8026	5.57	33	27	0.45	0.55561						5.57	21	48	0.69565	0.71436
										2.795	21	45	0.68182	0.8026	5.58	32	44	0.57895	0.55561						5.58	13	42	0.76364	0.71436
										2.8	7	37	0.84091	0.8026	5.59	33	21	0.38889	0.55561						5.59	15	56	0.78873	0.71436
										2.805	24	43	0.64179	0.60789	5.6	27	38	0.58462	0.55561						5.6	20	52	0.72222	0.71436
										2.81	15	27	0.64286	0.60789	5.61	23	37	0.61667	0.55561						5.61	15	41	0.73214	0.71436
										2.815	20	29	0.59184	0.60789	5.62	32	44	0.57895	0.55561						5.62	15	45	0.75	0.71436
										2.82	16	28	0.63636	0.60789	5.63	31	42	0.57534	0.55561						5.63	17	41	0.7069	0.71436
										2.825	22	21	0.48837	0.60789	5.64	27	29	0.51786	0.55561						5.64	18	47	0.72308	0.71436
										2.83	12	47	0.79661	0.8026	5.65	37	46	0.55422	0.55561						5.65	18	39	0.68421	0.71436
										2.835	14	45	0.76271	0.8026	5.66	39	35	0.47297	0.55561						5.66	14	39	0.73585	0.71436
										2.84	15	44	0.74576	0.8026	5.67	35	48	0.57831	0.55561						5.67	9	48	0.84211	0.71436
										2.845	8	51	0.86441	0.8026	5.68	21	29	0.58	0.55561						5.68	21	40	0.65574	0.71436
										2.85	7	42	0.85714	0.8026	5.69	27	32	0.54237	0.55561						5.69	14	49	0.77778	0.71436
										2.855	13	35	0.72917	0.8026	5.7	28	33	0.54098	0.55561						5.7	17	54	0.76056	0.71436
										2.86	25	28	0.5283	0.60789	5.71	24	36	0.6	0.55561						5.71	11	24	0.68571	0.71436
										2.865	21	25	0.54348	0.60789	5.72	26	37	0.5873	0.55561						5.72	15	38	0.71698	0.71436
										2.87	19	43	0.69355	0.60789	5.73	27	32	0.54237	0.55561						5.73	19	33	0.63462	0.71436
										2.875	20	32	0.61538	0.60789	5.74	37	38	0.50667	0.55561						5.74	18	37	0.67273	0.71436
										2.88	35	35	0.5	0.60789	5.75	21	33	0.61111	0.55561						5.75	14	33	0.70213	0.71436
										2.885	21	30	0.58824	0.60789	5.76	32	38	0.54286	0.55561						5.76	19	48	0.71642	0.71436
										2.89	16	40	0.71429	0.60789	5.77	31	38	0.55072	0.55561						5.77	16	49	0.75385	0.71436
										2.895	18	35	0.66038	0.60789	5.78	33	31	0.48438	0.55561						5.78	20	44	0.6875	0.71436
										2.9	19	35	0.64815	0.60789	5.79	24	42	0.63636	0.55561						5.79	11	46	0.80702	0.71436
										2.905	33	33	0.5	0.60789	5.8	27	31	0.53448	0.55561						5.8	16	45	0.7377	0.71436
										2.91	22	31	0.58491	0.60789	5.81	31	39	0.55714	0.55561						5.81	10	43	0.81132	0.71436
										2.915	19	29	0.60417	0.60789	5.82	28	32	0.53333	0.55561						5.82	14	46	0.76667	0.71436
										2.92	13	32	0.71111	0.60789	5.83	31	37	0.54412	0.55561						5.83	17	38	0.69091	0.71436
										2.925	19	25	0.56818	0.60789	5.84	39	36	0.48	0.55561						5.84	17	35	0.67308	0.71436
										2.93	23	39	0.62903	0.60789	5.85	40	32	0.44444	0.55561						5.85	15	45	0.75	0.71436
										2.935	16	30	0.65217	0.60789	5.86	38	34	0.47222	0.55561						5.86	12	52	0.8125	0.71436
										2.94	17	28	0.62222	0.60789	5.87	24	42	0.63636	0.55561						5.87	17	46	0.73016	0.71436
										2.945	14	47	0.77049	0.8026	5.88	38	32	0.45714	0.55561						5.88	7	42	0.85714	0.71436
										2.95	9	39	0.8125	0.8026	5.89	31	36	0.53731	0.55561						5.89	17	37	0.68519	0.71436
										2.955	9	49	0.84483	0.8026	5.9	33	47	0.5875	0.55561						5.9	11	44	0.8	0.71436
										2.96	6	40	0.86957	0.8026	5.91	32	39	0.5493	0.55561						5.91	12	42	0.77778	0.71436
										2.965	12	42	0.77778	0.8026	5.92	31	46	0.5974	0.55561						5.92	19	42	0.68852	0.71436
										2.97	10	46	0.82143	0.8026	5.93	32	30	0.48387	0.55561						5.93	13	49	0.79032	0.71436
										2.975	5	50	0.90909	0.8026	5.94	30	25	0.45455	0.55561						5.94	19	40	0.67797	0.71436
										2.98	13	30	0.69767	0.8026	5.95	33	34	0.50746	0.55561						5.95	20	24	0.54545	0.71436
										2.985	4	46	0.92	0.8026	5.96	40	40	0.5	0.55561						5.96	13	43	0.76786	0.71436
										2.99	12	43	0.78182	0.8026	5.97	16	39	0.70909	0.55561						5.97	13	43	0.76786	0.71436
										2.995	3	48	0.94118	0.8026	5.98	26	37	0.5873	0.55561						5.98	9	47	0.83929	0.71436
										3	6	37	0.86047	0.8026	5.99	30	39	0.56522	0.55561						5.99	16	41	0.7193	0.71436
										3.005	7	39	0.84783	0.8026	6	29	39	0.57353	0.55561						6	12	42	0.77778	0.71436
										3.01	8	34	0.80952	0.8026	6.01	28	34	0.54839	0.55561						6.01	11	53	0.82813	0.71436
										3.015	9	48	0.84211	0.8026	6.02	21	36	0.63158	0.55561						6.02	16	41	0.7193	0.71436
										3.02	10	41	0.80392	0.8026	6.03	23	38	0.62295	0.55561						6.03	15	41	0.73214	0.71436
										3.025	13	41	0.75926	0.8026	6.04	29	29	0.5	0.55561						6.04	18	44	0.70968	0.71436
										3.03	9	36	0.8	0.8026	6.05	23	45	0.66176	0.55561						6.05	20	40	0.66667	0.71436
										3.035	7	60	0.89552	0.8026	6.06	44	52	0.54167	0.55561						6.06	14	36	0.72	0.71436
										3.04	7	39	0.84783	0.8026	6.07	24	39	0.61905	0.55561						6.07	17	40	0.70175	0.71436
										3.045	13	55	0.80882	0.8026	6.08	29	35	0.54688	0.55561						6.08	13	36	0.73469	0.71436
										3.05	7	44	0.86275	0.8026	6.09	35	33	0.48529	0.55561						6.09	16	39	0.70909	0.71436
										3.055	11	43	0.7963	0.8026	6.1	23	35	0.60345	0.55561						6.1	13	51	0.79688	0.71436
										3.06	6	44	0.88	0.8026	6.11	31	32	0.50794	0.55561						6.11	16	47	0.74603	0.71436
										3.065	12	48	0.8	0.8026	6.12	36	37	0.50685	0.55561						6.12	14	37	0.72549	0.71436
										3.07	28	42	0.6	0.8026	6.13	24	34	0.58621	0.55561						6.13	14	34	0.70833	0.71436
										3.075	12	56	0.82353	0.8026	6.14	20	36	0.64286	0.55561						6.14	15	49	0.76563	0.71436
										3.08	12	48	0.8	0.8026	6.15	29	36	0.55385	0.55561						6.15	13	33	0.71739	0.71436
										3.085	4	45	0.91837	0.8026	6.16	28	37	0.56923	0.55561						6.16	23	31	0.57407	0.71436
										3.09	9	40	0.81633	0.8026	6.17	27	36	0.57143	0.55561						6.17	16	52	0.76471	0.71436
										3.095	12	40	0.76923	0.8026	6.18	23	30	0.56604	0.55561						6.18	15	33	0.6875	0.71436
										3.1	6	40	0.86957	0.8026	6.19	15	42	0.73684	0.55561						6.19	15	39	0.72222	0.71436
										3.105	8	47	0.85455	0.8026	6.2	23	32	0.58182	0.55561						6.2	15	31	0.67391	0.71436
										3.11	9	40	0.81633	0.8026	6.21	32	29	0.47541	0.55561						6.21	19	50	0.72464	0.71436
										3.115	10	59	0.85507	0.8026	6.22	29	23	0.44231	0.55561						6.22	14	43	0.75439	0.71436
										3.12	7	49	0.875	0.8026	6.23	32	34	0.51515	0.55561						6.23	10	30	0.75	0.71436
										3.125	18	39	0.68421	0.8026	6.24	32	33	0.50769	0.55561						6.24	19	36	0.65455	0.71436
										3.13	16	45	0.7377	0.8026	6.25	35	21	0.375	0.55561						6.25	20	28	0.58333	0.71436
										3.135	12	38	0.76	0.8026	6.26	23	35	0.60345	0.55561						6.26	16	51	0.76119	0.71436
										3.14	14	46	0.76667	0.8026	6.27	30	31	0.5082	0.55561						6.27	17	48	0.73846	0.71436
										3.145	14	38	0.73077	0.8026	6.28	32	34	0.51515	0.55561						6.28	20	33	0.62264	0.71436
										3.15	12	36	0.75	0.8026	6.29	32	35	0.52239	0.55561						6.29	22	30	0.57692	0.71436
										3.155	26	31	0.54386	0.60789	6.3	24	43	0.64179	0.55561						6.3	16	37	0.69811	0.71436
										3.16	18	27	0.6	0.60789	6.31	35	37	0.51389	0.55561						6.31	14	37	0.72549	0.71436
										3.165	21	38	0.64407	0.60789	6.32	31	30	0.4918	0.55561						6.32	17	34	0.66667	0.71436
										3.17	15	44	0.74576	0.60789	6.33	28	36	0.5625	0.55561						6.33	18	51	0.73913	0.71436
										3.175	24	39	0.61905	0.60789	6.34	23	38	0.62295	0.55561						6.34	19	45	0.70313	0.71436
										3.18	21	32	0.60377	0.60789	6.35	24	37	0.60656	0.55561						6.35	17	35	0.67308	0.71436
										3.185	15	23	0.60526	0.60789	6.36	35	36	0.50704	0.55561						6.36	16	36	0.69231	0.71436
										3.19	16	30	0.65217	0.60789	6.37	24	43	0.64179	0.55561						6.37	16	52	0.76471	0.71436
										3.195	14	35	0.71429	0.60789	6.38	27	47	0.63514	0.55561						6.38	19	46	0.70769	0.71436
										3.2	17	33	0.66	0.60789	6.39	34	32	0.48485	0.55561						6.39	16	31	0.65957	0.71436
										3.205	25	34	0.57627	0.60789	6.4	21	26	0.55319	0.55561						6.4	15	40	0.72727	0.71436
										3.21	16	23	0.58974	0.60789	6.41	33	28	0.45902	0.55561						6.41	14	48	0.77419	0.71436
										3.215	16	42	0.72414	0.60789	6.42	25	38	0.60317	0.55561						6.42	10	38	0.79167	0.71436
										3.22	17	42	0.71186	0.60789	6.43	30	30	0.5	0.55561						6.43	15	48	0.7619	0.71436
										3.225	17	27	0.61364	0.60789	6.44	28	25	0.4717	0.55561						6.44	19	42	0.68852	0.71436
										3.23	23	39	0.62903	0.60789	6.45	23	30	0.56604	0.55561						6.45	28	37	0.56923	0.71436
										3.235	25	33	0.56897	0.60789	6.46	34	24	0.41379	0.55561						6.46	22	46	0.67647	0.71436
										3.24	22	27	0.55102	0.60789	6.47	31	39	0.55714	0.55561						6.47	13	36	0.73469	0.71436
										3.245	16	40	0.71429	0.60789	6.48	31	29	0.48333	0.55561						6.48	24	40	0.625	0.71436
										3.25	19	41	0.68333	0.60789	6.49	42	38	0.475	0.55561						6.49	30	47	0.61039	0.71436
										3.255	25	28	0.5283	0.60789	6.5	33	26	0.44068	0.55561						6.5	18	44	0.70968	0.71436
										3.26	20	30	0.6	0.60789	6.51	30	49	0.62025	0.55561						6.51	14	31	0.68889	0.71436
										3.265	25	34	0.57627	0.60789	6.52	45	32	0.41558	0.55561						6.52	10	42	0.80769	0.71436
										3.27	31	37	0.54412	0.60789	6.53	28	27	0.49091	0.55561						6.53	24	32	0.57143	0.71436
										3.275	18	25	0.5814	0.60789	6.54	25	46	0.64789	0.55561						6.54	21	38	0.64407	0.71436
										3.28	21	22	0.51163	0.60789	6.55	32	34	0.51515	0.55561						6.55	13	35	0.72917	0.71436
										3.285	19	28	0.59574	0.60789	6.56	33	37	0.52857	0.55561						6.56	17	31	0.64583	0.71436
										3.29	19	24	0.55814	0.60789	6.57	29	42	0.59155	0.55561						6.57	18	40	0.68966	0.71436
										3.295	29	35	0.54688	0.60789	6.58	17	33	0.66	0.55561						6.58	21	46	0.68657	0.71436
										3.3	28	24	0.46154	0.60789	6.59	32	35	0.52239	0.55561						6.59	13	57	0.81429	0.71436
										3.305	14	32	0.69565	0.60789	6.6	20	31	0.60784	0.55561						6.6	19	43	0.69355	0.71436
										3.31	24	31	0.56364	0.60789	6.61	35	40	0.53333	0.55561						6.61	16	54	0.77143	0.71436
										3.315	27	22	0.44898	0.60789	6.62	28	34	0.54839	0.55561						6.62	31	30	0.4918	0.56487
										3.32	9	42	0.82353	0.8026	6.63	28	48	0.63158	0.55561						6.63	26	25	0.4902	0.56487
										3.325	12	50	0.80645	0.8026	6.64	24	34	0.58621	0.55561						6.64	21	29	0.58	0.56487
										3.33	12	30	0.71429	0.8026	6.65	27	33	0.55	0.55561						6.65	23	36	0.61017	0.56487
										3.335	12	59	0.83099	0.8026	6.66	28	34	0.54839	0.55561						6.66	22	27	0.55102	0.56487
										3.34	9	34	0.7907	0.8026	6.67	36	28	0.4375	0.55561						6.67	21	22	0.51163	0.56487
										3.345	12	51	0.80952	0.8026	6.68	27	34	0.55738	0.55561						6.68	17	37	0.68519	0.71436
										3.35	12	46	0.7931	0.8026	6.69	37	26	0.4127	0.55561						6.69	15	47	0.75806	0.71436
										3.355	7	42	0.85714	0.8026	6.7	28	28	0.5	0.55561						6.7	15	46	0.7541	0.71436
										3.36	13	40	0.75472	0.8026	6.71	24	43	0.64179	0.55561						6.71	13	39	0.75	0.71436
										3.365	8	54	0.87097	0.8026	6.72	25	41	0.62121	0.55561						6.72	17	52	0.75362	0.71436
										3.37	9	43	0.82692	0.8026	6.73	26	41	0.61194	0.55561						6.73	17	38	0.69091	0.71436
										3.375	26	30	0.53571	0.60789	6.74	28	33	0.54098	0.55561						6.74	16	44	0.73333	0.71436
										3.38	22	33	0.6	0.60789	6.75	31	30	0.4918	0.55561						6.75	17	44	0.72131	0.71436
										3.385	18	17	0.48571	0.60789	6.76	24	35	0.59322	0.55561						6.76	20	43	0.68254	0.71436
										3.39	17	31	0.64583	0.60789	6.77	30	27	0.47368	0.55561						6.77	15	52	0.77612	0.71436
										3.395	23	31	0.57407	0.60789	6.78	34	39	0.53425	0.55561						6.78	20	52	0.72222	0.71436
										3.4	20	33	0.62264	0.60789	6.79	36	46	0.56098	0.55561						6.79	18	34	0.65385	0.71436
										3.405	19	35	0.64815	0.60789	6.8	38	33	0.46479	0.55561						6.8	22	49	0.69014	0.71436
										3.41	15	35	0.7	0.60789	6.81	27	27	0.5	0.55561						6.81	15	46	0.7541	0.71436
										3.415	15	29	0.65909	0.60789	6.82	25	25	0.5	0.55561						6.82	12	44	0.78571	0.71436
										3.42	15	40	0.72727	0.60789	6.83	31	38	0.55072	0.55561										--
										3.425	24	38	0.6129	0.60789	6.84	20	46	0.69697	0.72411										--
										3.43	13	44	0.77193	0.60789	6.85	23	40	0.63492	0.72411										--
										3.435	19	29	0.60417	0.60789	6.86	16	42	0.72414	0.72411										--
										3.44	18	37	0.67273	0.60789	6.87	16	49	0.75385	0.72411										--
										3.445	18	33	0.64706	0.60789	6.88	13	60	0.82192	0.72411										--
										3.45	19	35	0.64815	0.60789	6.89	21	50	0.70423	0.72411										--
										3.455	17	34	0.66667	0.60789	6.9	23	48	0.67606	0.72411
										3.46	29	29	0.5	0.60789	6.91	18	51	0.73913	0.72411
										3.465	17	34	0.66667	0.60789	6.92	15	50	0.76923	0.72411
										3.47	24	32	0.57143	0.60789	6.93	10	45	0.81818	0.72411
										3.475	33	28	0.45902	0.60789	6.94	13	49	0.79032	0.72411
										3.48	34	38	0.52778	0.60789	6.95	23	47	0.67143	0.72411
										3.485	18	29	0.61702	0.60789	6.96	14	45	0.76271	0.72411
										3.49	17	39	0.69643	0.60789	6.97	15	58	0.79452	0.72411
										3.495	16	36	0.69231	0.60789	6.98	18	55	0.75342	0.72411
										3.5	20	33	0.62264	0.60789	6.99	18	50	0.73529	0.72411
										3.505	26	31	0.54386	0.60789	7	16	50	0.75758	0.72411
										3.51	17	23	0.575	0.60789	7.01	28	39	0.58209	0.55561
										3.515	24	27	0.52941	0.60789	7.02	33	44	0.57143	0.55561
										3.52	20	31	0.60784	0.60789	7.03	32	51	0.61446	0.55561
										3.525	18	42	0.7	0.60789	7.04	43	32	0.42667	0.55561
										3.53	11	38	0.77551	0.8026	7.05	27	46	0.63014	0.55561
										3.535	10	50	0.83333	0.8026	7.06	31	42	0.57534	0.55561
										3.54	12	36	0.75	0.8026	7.07	33	36	0.52174	0.55561
										3.545	10	48	0.82759	0.8026	7.08	41	37	0.47436	0.55561
										3.55	13	48	0.78689	0.8026	7.09	31	26	0.45614	0.55561
										3.555	9	63	0.875	0.8026	7.1	34	38	0.52778	0.55561
										3.56	16	51	0.76119	0.8026	7.11	28	44	0.61111	0.55561
										3.565	10	47	0.82456	0.8026	7.12	29	32	0.52459	0.55561
										3.57	17	54	0.76056	0.8026	7.13	40	22	0.35484	0.55561
										3.575	11	50	0.81967	0.8026	7.14	37	44	0.54321	0.55561
										3.58	4	62	0.93939	0.8026	7.15	31	27	0.46552	0.55561
										3.585	11	42	0.79245	0.8026	7.16	25	54	0.68354	0.55561
										3.59	14	55	0.7971	0.8026	7.17	25	37	0.59677	0.55561
										3.595	10	55	0.84615	0.8026	7.18	27	52	0.65823	0.55561
										3.6	13	59	0.81944	0.8026	7.19	25	27	0.51923	0.55561
										3.605	10	60	0.85714	0.8026	7.2	24	25	0.5102	0.55561
										3.61	12	58	0.82857	0.8026	7.21	32	26	0.44828	0.55561
										3.615	10	42	0.80769	0.8026	7.22	30	38	0.55882	0.55561
										3.62	14	38	0.73077	0.8026	7.23	35	43	0.55128	0.55561
										3.625	11	33	0.75	0.8026	7.24	27	40	0.59701	0.55561
										3.63	11	43	0.7963	0.8026	7.25	33	40	0.54795	0.55561
															7.26	24	38	0.6129	0.55561
															7.27	26	28	0.51852	0.55561
															7.28	28	50	0.64103	0.55561
															7.29	30	33	0.52381	0.55561
															7.3	32	48	0.6	0.55561
															7.31	31	39	0.55714	0.55561
															7.32	30	21	0.41176	0.55561
															7.33	23	43	0.65152	0.55561
															7.34	28	45	0.61644	0.55561
															7.35	18	29	0.61702	0.55561
															7.36	41	31	0.43056	0.55561
															7.37	26	43	0.62319	0.55561
															7.38	29	26	0.47273	0.55561
															7.39	25	34	0.57627	0.55561
															7.4	32	31	0.49206	0.55561
															7.41	31	36	0.53731	0.55561
															7.42	27	32	0.54237	0.55561
															7.43	37	35	0.48611	0.55561
															7.44	29	42	0.59155	0.55561
															7.45	26	40	0.60606	0.55561
															7.46	28	35	0.55556	0.55561
															7.47	31	55	0.63953	0.55561
															7.48	37	27	0.42188	0.55561
															7.49	38	35	0.47945	0.55561
															7.5	24	35	0.59322	0.55561
															7.51	38	39	0.50649	0.55561
															7.52	33	40	0.54795	0.55561
															7.53	23	31	0.57407	0.55561
															7.54	32	42	0.56757	0.55561
															7.55	24	35	0.59322	0.55561
															7.56	28	31	0.52542	0.55561
															7.57	28	37	0.56923	0.55561
															7.58	31	40	0.56338	0.55561
															7.59	25	27	0.51923	0.55561
															7.6	42	43	0.50588	0.55561
															7.61	26	38	0.59375	0.55561
															7.62	37	26	0.4127	0.55561
															7.63	29	29	0.5	0.55561
															7.64	26	33	0.55932	0.55561
															7.65	28	41	0.5942	0.55561
															7.66	26	52	0.66667	0.55561
															7.67	30	30	0.5	0.55561
															7.68	25	28	0.5283	0.55561
															7.69	20	49	0.71014	0.72411
															7.7	23	44	0.65672	0.72411
															7.71	29	50	0.63291	0.72411
															7.72	27	49	0.64474	0.72411
															7.73	19	38	0.66667	0.72411
															7.74	15	47	0.75806	0.72411
															7.75	17	42	0.71186	0.72411
															7.76	19	51	0.72857	0.72411
															7.77	14	37	0.72549	0.72411
															7.78	18	57	0.76	0.72411
															7.79	16	54	0.77143	0.72411
															7.8	20	53	0.72603	0.72411
															7.81	27	39	0.59091	0.72411
															7.82	22	37	0.62712	0.72411
															7.83	22	35	0.61404	0.72411
															7.84	15	53	0.77941	0.72411
															7.85	15	60	0.8	0.72411
															7.86	23	48	0.67606	0.72411
															7.87	12	40	0.76923	0.72411
															7.88	15	58	0.79452	0.72411
															7.89	12	36	0.75	0.72411
															7.9	13	47	0.78333	0.72411
															7.91	19	41	0.68333	0.72411
															7.92	13	46	0.77966	0.72411
															7.93	20	57	0.74026	0.72411
															7.94	20	49	0.71014	0.72411
															7.95	22	41	0.65079	0.72411
															7.96	15	58	0.79452	0.72411
															7.97	18	48	0.72727	0.72411
															7.98	19	42	0.68852	0.72411
															7.99	21	44	0.67692	0.72411
															8	20	51	0.71831	0.72411
															8.01	23	47	0.67143	0.72411
															8.02	17	53	0.75714	0.72411
															8.03	12	53	0.81538	0.72411
															8.04	12	43	0.78182	0.72411
															8.05	21	47	0.69118	0.72411
															8.06	20	42	0.67742	0.72411
															8.07	30	30	0.5	0.55561
															8.08	26	32	0.55172	0.55561
															8.09	34	33	0.49254	0.55561
															8.1	35	34	0.49275	0.55561
															8.11	31	37	0.54412	0.55561
															8.12	21	42	0.66667	0.55561
															8.13	24	40	0.625	0.55561
															8.14	25	40	0.61538	0.55561
															8.15	42	32	0.43243	0.55561
															8.16	36	31	0.46269	0.55561
															8.17	31	36	0.53731	0.55561
															8.18	21	38	0.64407	0.55561
															8.19	30	40	0.57143	0.55561
															8.2	24	45	0.65217	0.55561
															8.21	23	44	0.65672	0.55561
															8.22	38	39	0.50649	0.55561
															8.23	20	23	0.53488	0.55561
															8.24	20	48	0.70588	0.72411
															8.25	24	43	0.64179	0.72411
															8.26	19	38	0.66667	0.72411
															8.27	16	50	0.75758	0.72411
															8.28	13	43	0.76786	0.72411
															8.29	19	33	0.63462	0.55561
															8.3	32	37	0.53623	0.55561
															8.31	28	32	0.53333	0.55561
															8.32	28	48	0.63158	0.55561
															8.33	27	38	0.58462	0.55561
															8.34	32	42	0.56757	0.55561
															8.35	27	34	0.55738	0.55561
															8.36	36	36	0.5	0.55561
															8.37	31	31	0.5	0.55561
															8.38	23	36	0.61017	0.55561
															8.39	25	31	0.55357	0.55561
															8.4	30	34	0.53125	0.55561
															8.41	25	32	0.5614	0.55561
															8.42	33	33	0.5	0.55561
															8.43	24	34	0.58621	0.55561
															8.44	32	27	0.45763	0.55561
															8.45	25	31	0.55357	0.55561
															8.46	33	33	0.5	0.55561
															8.47	30	49	0.62025	0.55561
															8.48	17	29	0.63043	0.55561
															8.49	23	45	0.66176	0.55561
															8.5	19	30	0.61224	0.55561
															8.51	17	50	0.74627	0.72411
															8.52	22	37	0.62712	0.72411
															8.53	17	55	0.76389	0.72411
															8.54	13	43	0.76786	0.72411
															8.55	22	51	0.69863	0.72411
															8.56	14	48	0.77419	0.72411
															8.57	20	55	0.73333	0.72411
															8.58	15	50	0.76923	0.72411
															8.59	11	42	0.79245	0.72411
															8.6	21	47	0.69118	0.72411
															8.61	22	63	0.74118	0.72411
															8.62	10	47	0.82456	0.72411
															8.63	15	45	0.75	0.72411
															8.64	23	50	0.68493	0.72411
															8.65	25	38	0.60317	0.72411
															8.66	14	42	0.75	0.72411
															8.67	21	48	0.69565	0.72411
															8.68	19	53	0.73611	0.72411
															8.69	23	47	0.67143	0.72411
															8.7	22	45	0.67164	0.72411
															8.71	35	45	0.5625	0.72411
															8.72	11	56	0.83582	0.72411
															8.73	20	50	0.71429	0.72411
															8.74	14	58	0.80556	0.72411
															8.75	25	43	0.63235	0.55561
															8.76	27	32	0.54237	0.55561
															8.77	30	25	0.45455	0.55561
															8.78	28	45	0.61644	0.55561
															8.79	23	43	0.65152	0.55561
															8.8	21	40	0.65574	0.55561
															8.81	37	31	0.45588	0.55561
															8.82	31	33	0.51563	0.55561
															8.83	33	37	0.52857	0.55561
															8.84	35	40	0.53333	0.55561
															8.85	22	47	0.68116	0.55561
															8.86	25	43	0.63235	0.55561
															8.87	26	40	0.60606	0.55561
															8.88	30	44	0.59459	0.55561
															8.89	44	32	0.42105	0.55561
															8.9	27	27	0.5	0.55561
															8.91	29	32	0.52459	0.55561
															8.92	21	42	0.66667	0.55561
															8.93	35	40	0.53333	0.55561
															8.94	21	48	0.69565	0.55561
															8.95	30	27	0.47368	0.55561
															8.96	28	31	0.52542	0.55561
															8.97	38	40	0.51282	0.55561
															8.98	33	35	0.51471	0.55561
															8.99	28	37	0.56923	0.55561
															9	28	31	0.52542	0.55561
															9.01	27	34	0.55738	0.55561
															9.02	32	42	0.56757	0.55561
															9.03	26	39	0.6	0.55561
															9.04	36	36	0.5	0.55561
															9.05	24	39	0.61905	0.55561
