# Supplementary material for: Conformational and dynamic plasticity in substrate-binding proteins underlies selective transport in ABC importers
Source: eLife. 2019 Mar 22;8:e44652. doi: 10.7554/eLife.44652 (PMC6450668; doi:10.7554/eLife.44652)
Supplement: Figure 6—source data 3. [file elife-44652-fig6-data3.xlsx]

## Sheet: Sheet1
Lifetime of high FRET state (s)
25.5
20.1
20.4
14.4
20.7
4.5
5.4
5.1
4.2
28.5
12.6
6.3
63.9
7.5
45
62.1
36
41.7
66.3
0.3
10.8
25.8
53.7
2.4
51
7.5
57.9
19.8
109.8
24.9
