# Supplementary material for: Conformational and dynamic plasticity in substrate-binding proteins underlies selective transport in ABC importers
Source: eLife. 2019 Mar 22;8:e44652. doi: 10.7554/eLife.44652 (PMC6450668; doi:10.7554/eLife.44652)
Supplement: Supplementary file 4. [file elife-44652-supp4.odt]

Statistics of confocal scanning experiments of immobilized molecules.
Proteina
Conditionb
Molecules analysed
Total observation time (min)
Transitions observed
OpuAC(V360C/N423C)
no ligand + 20 µM protein
702
8.2
0

3.9 µM glycine betaine
102
1.2
2692

1 mM glycine betaine
94
2.3
0
OppA(A209C/S441C)
no ligand + 2 µM protein
202
6.4
21

no ligand + 10 µM protein
311
6.6
26

2.5 µM RPPGFSPFR
43
1.4
267

5 µM RPPGFSPFR
168
4.6
1080

10 µM RPPGFSPFR
143
4.5
1800

20 µM RPPGFSPFR
76
2.2
1683

200 µM RPPGFSPFR
31
0.5
0
SBD1(G87C/T159C)
no ligand + 1 µM protein
133
6.2
18

no ligand + 20 µM protein
292
20.6
50

200 nM asparagine
22
1.5
207

50 µM asparagine
72
8.0
0
SBD2(T369C/S451)
no ligand + 4 µM protein
148
6.1
51

no ligand + 16 µM protein
166
5.1
38

200 nM glutamine
23
1.8
498

50 µM glutamine
82
1.0
0
MalE(T36C/S352C)
no ligand + 20 µM protein
503
10.9
0

1 mM maltotetraose
32
1.2
0

1.2 µM maltose
37
1.6
378

400 nM maltotriose
144
7.2
968

450 nM maltotetraose
70
1.8
345

2 µM maltoheptaose
61
4.9
591

2 µM maltooctaose
50
2.2
491

4 µM maltodecaose
75
4.9
257
MalE(T36C/S352C/A96W/I329W)
10 nM maltose
20
20.4
30
PsaA(76C/K237C)
no ligand + 1 mM EDTA
254
26.3
0

200 µM Mn2+
35
5.8
0
Fluorescence trajectories of 2 independent labeled proteins samples where pooled and analyzed.
To scavenge potential ligand contaminations µM concentrations of unlabeled protein was added to study apo protein (details in text).
